# Supplementary material for: The effect of genetic structure on molecular dating and tests for temporal signal
Source: Methods Ecol Evol. 2015 Sep 22;7(1):80–9. doi: 10.1111/2041-210X.12466 (PMC4832290; doi:10.1111/2041-210X.12466)
Supplement: Supplementary file 9 — Appendix S7. An example sequence data input file. [file MEE3-7-80-s009.fasta]

>4351_3_8_2008.102778
ACCCTTTAGCGCAGAGAGCGGCCGGGCCGTGACGGCCCAGTGGCTGCGACACACGGCGCCGGTGCTTGGGGCGGCCCCGGGTCGCTTGCCGCCATGGATGCCCTAGTCACGCGCGCCGACACGCTGTCGCCACACGACCGCCAGGAGCACAAGCCCCCTTGCAGGGAATTATAAAGGTTCAGGACGGTACCACCCTCGGCGACACCACGGCAGCGGCGGCTCGGGTGGCCGAAAGGGTCCATGCCAACGCGTCCCAATCGCCCATACCGGGTGGGCTCGTGTACCCAGAACCTCACAAGTCTGAGCGACTCCAGCACACAAACCGGCTGGCACCCACTGTCGGCCAAGCCCCATCCCCCTCCCCAGTCTCAGCTGCTTTTCCCCGTCGGTCATATCCGCTCACAGCGCTCCTGACTTAGGAGAGTAGATAGCAGCCACCGCTGCGATAGGCCCCAGGGACGGCCACTACAGTACCCGAACACGGCGCAGACAGTCGGAGACTTACATGGGACGCGGTTTCGAGCGGATTCCGCATCAACATTGCAATGTCGAACTCATACGTGGGCGAGGATCCCAGGGCCCCCAATTCCTACACTAACAGTGGACCGGGCGGAGGCACACGAATGCCGGCATGAGGGCTCCCGCAGTAAAGGGAGGTATGTGTTCTATCACAAAGCAGTGGGTGCCTACCCTGTATCAGTGCTAGACTAAAATAGAGAAGGAAGGTCCAACTCGACGCGCTACTCGCAGGGTCCAGGATCCCATAGTCCAACGTAGGGGGACCTGCAGTCGAGGAATCTGGTTGTTAGCGTACCGTAGAACTCGCTCAGGGAGAAGGGAGTCGCGGAAACATGCCCGGGATGACAAGGAACGGGCTGTAGGTCCACCCTTCGCAGCACCACTAGGAGCTCCCGTAATGCGCCTCACAACTTTCGTTGTTACACAACCAGAAAGTCAGGCGATCCAGATATGCGGCTAGTGCTAGGCTTATCTGAGAGAGAAGTAACGGCGTATAAGCGGCGTCATACGTTTAGTTTCCGTTGGGGCCGCCATTGGCGGTGGCAGCCATGTCGCAAACTCGCAAATGCGAAGGTGCGTTTGTTTCAGCTATCTCCGCAGTCAGATTTAGCGTCAGCCGCCGAGCTCGGATAAAGATCTCTCGGGGGACCATTAGCGTCCCGAGCCCTAGAAAGTAAGGTTCGCATATGCTATAGCACTGCGTGGTGTGTGTGGTCTAGATCCAGTGCCCGTTACTGTTATTACGCACCGGTCCATGGGGCAGCGAGAGTGACCTACGATGTCGGGTCCCGTTCCGGTTGGGCTTATGAGCTCCTCGACTACTTGTCGTCAAGCACCAAATTACAACCATATACTACGTGGCTTAGTAAAGCGAGCCGAAAAAGAAGTGGCAGGAGGGTGTGCCCCTCACTAAAATCCCAATCCAGGCGCACAGGGGCTACTAGCACCAGGCGGATCTAGGGATGCGCTACACTCATCTGAAAGCACGTCGGCTGTCCCAGACGTCCACCGTGTCTAAAGGCGAGGCGCCTCGCCACAAGGACCTGGTCAAGAAATAACATTTCGGGCGTGCGACCAACACAATTCTTATGCCGTACTGCGGAGACGTCTTTGAGCGAGACAGCGGACGATACAACTACGAGTGAATTGCTGGATATTCCCGTATTTCAAGCGATGGACTTGGGTCATGCGTTTAACCCCGAGCGCCTCGTTAGGCGTCGTTTTACATGCCCTATCATCTGGACTGGCTAAGGGTCGCAGAGTCATGGGGTGGAAGGAGGCTGTCTGGGTACCAGAAGATCAGTTAGCCAGCGTGAGTTCAATCGGCTAGGAAGCACCTTGAATACGGTGGATCGTGTCTCCTCCAGATGCTCGCGTTCGGGTTGGGGTCTTGGCACCAGCCCGGACGTCATACTGGCGGCAGACCGGCCGGACTCGTTGCCTGCCTGTGACACGACAGTGGTGTCCGTTTGGCCTCGGCC
TGACATTGAAGCGGATCGCACGTTCGTCTGCGGGCTGTGCTGGGGCCGTAAATGGGTGAGTGAGAGATCTCGTTGGTGATTTCATACCAAGTAGCCTGTAAGGCGTGACACAGGCAAGAGTAAAATCAGACTCCCGCGGGTAGAATACCAAGGCGTGTGATCCTCAGCTAATGCTATAGTGTCTATCCCTTCTCGCAGGGAAGGTGGCACTTACCACTGGCGGCCTAGCGCGTACCGTCCCGTCCAGCTCGGGACGAACTCGAGCCTATGCTTGTTGATCTTTTCCAGTCAGGCAACACAGCGAGAGCCTCGCGGTGGGAGCGATGAGGGCCCACGGAGCCCAACGATCCGCGCGTTTCTCGCACCACGACGAAGCACCGACCGCCTGACGCCGGAGCACCGCCTATTCAACGGACTGCGCGACTTGGTATCCGGCCCCGTCTTATAAAGCTGTGCATATTTGTGTTCGTGGACGGAGCGTGGTGGGCGGCTACGGGACAAGAGGTACTGCCCCACGAAGGACGATTGCGGTGCAGCAGCAAGCCCCCGAAGCTCACGTACTCCGGCCGACTCTGCTAGCCAATTGGCGCTTGTCCTCATGCCTGACACCCCGTCTACTTTCCGAGATTCGGGTAGCTTGAGTGACTCTCCAGTTTGGGAATCACGTAAGCTCTATTACTCCGGCTCGCCACCTCACCGCCGCGCTGTGGCACTGCCCTGTACTCTGCGGGGGGGCATCCTGCCCGCCTCCGATATCACGCTTTTTGGGCGTCCGCTCGGCGCACCGGCCTCAAGGATTGATCTGAACTATGCAAACGACGGTGCGGCTGACCGGTCCGCGGCTACACGTTTCCGGCCAGGCAATACCGCGTGTATCATCTTTGGCCTATTTGGCACGCCGGAAAGTGTGATTCAGGTGGCCGTTGACCGATTCTCTCTGCCCCATGACGCCGGATTCAGGCCGCGCCTTGCAGCCTACGAGGGTTTTGGCCCACTGGATCTGGGAGAGTGACTACTTCCTCAACAAGGTGCTGATCGCGTGGCGAGGTTTAACGGGAGCAGACCAATTGGACGGGTCGGCGAATCTGGCGAGCAAGGTCCTACACGCTAGGACGTGCGGGGTCGCCCTTCGCTACCGGAGGCTCTGTCGGTGCACGCCGCACGAACGATTCATATTAGCGACCGTACGGGGTGCTCCGGCCACACCGTGGCCATGACCGCAGCAGACGTTTACACCGGCATTTGTTCGGGGCATTTATCCGAGGCTAGCGCCTTCGGCAAAAACTGTCGATTTGAGGATACTCGTCGGCGACTTTCTACCAACGGTTAGTAAAAGGGGAGAGTGCTAGCTGGGCCGCGGATGGGCTATTGGCCATATGATGGGACGGGGGGGGTCCCAGTCTTTGTGTCGCCTACGCACGGTCGAGTCCTGCTTTGTACGGG
>4351_3_5_2008.380556
ACCCTTTAGCGCAGAGAGCGGCCGGGCCGTGACGGCCCAGTGGCTGCGACACACGGCGCCGGTGCTTGGGGCGGCCCCGGGTCGCTTGCCGCCATGGATGCCCTAGTCACGCGCGCCGACACGCTGTCGCCACACGACCGCCAGGAGCACAAGCCCCCTTGCAGGGAATTATAAAGGTTCAGGACGGTACCACCCTCGGCGACACCACGGCAGCGGCGGCTCGGGTGGCCGAAAGGGTCCATGCCAACGCGTCCCAATCGCCCATACCGGGTGGGCTCGTGTACCCAGAACCTCACAAGTCTGAGCTACTCCAGCACACAAACCGGCTGGCACCCACTGTCGGCCAAGCCCCATCCCCCTCCCCAGTCTCAGCTGCTTTTCCCCGTCGGTCATATCCGCTCACAGCGCTCCTGACTTAGGAGAGTAGATAGCAGCCACCGCTGCGATAGGCCCCAGGGACGGCCACTACAGTACCCGAACACGGCGCAGACAGTCGGAGACTTACATGGGACGCGGTTTCGAGCGGATTCCGCATCAACATTGCAATGTCGAACTCATACGTGGGCGAGGATCCCAGGGCCCCCAATTCCTACACTAACAGTGGACCGGGCGGAGGCACACGAATGCCGGCATGAGGGCTCCCGCAGTAAAGGGAGGTATGTGTTCTATCACAAAGCAGTGGGTGCCTACCCTGTATCAGTGCTAGACTAAAATAGAGAAGGAAGGTCCAACTCGACGCGCTACTCGCAGGGTCCAGGATCCCATAGTCCAACGTAGGGGGACCTGCAGTCGAGGAATCTGGTTGTTAGCGTACCGTAGAACTCGCTCAGGGAGAAGGGAGTCGCGGAAACATGCCCGGGATGACAAGGAACGGGCTGTAGGTCCACCCTTCGCAGCACCACTAGGAGCTCCCGTAATGCGCCTCACAACTTTCGTTGTTACACAACCAGAAAGTCAGGCGATCCAGATATGCGGCTAGTGCTAGGCTTATCTGAGAGAGAAGTAACGGCGTATAAGCGGCGTCATACGTTTAGTTTCCGTTGGGGCCGCCATTGGCGGTGGCAGCCATGTCGCAAACTCGCAAATGCGAAGGTGCGTTTGTTTCAGCTATCTCCGCAGTCAGATTTAGCGTCAGCCGCCGAGCTCGGATAAAGATCTCTCGGGGGACCATTAGCGTCCCGAGCCCTGGAAAGTAAGGTTCGCATATGCTATAGCACTGCGTGGTGTGTGTGGTCTAGATCCAGTGCCCGTTACTGTTATTACGCACCGGTCCATGGGGCAGCGAGAGTGACCTACGATGTCGGGTCCCGTTCCGGTTGGGCTTATGAGCTCCTCGACTACTTGTCGTCAAGCACCAAATTACAACCATATACTACGTGGCTTAGTAAAGCGAGCCGAAAAAGAAGTGGCAGGAGGGTGTGCCCCTCACTAAAATCCCAATCCAGGCGCACAGGGGCTACTAGCACCAGGCGGATCTAGGGATGCGCTACACTCATCTGAAAGCACGTCGGCTGTCCCAGACGTCCACCGTGTCTAAAGGCGAGGCGCCTCGCCACAAGGACCTGGTCAAGAAATAACATTTCGGGCGTGCGACCAACACAATTCTTATGCCGTACTGCGGAGACGTCTTTGAGCGAGACAGCGGACGATACAACTACGAGTGAATTGCTGGATATTCCCGTATTTCAAGCGATGGACTTGGGTCATGCGTTTAACCCCGAGCGCCTCGTTAGGCGTCGTTTTACATGCCCTATCATCTGGACTGGCTAAGGGTCGCAGAGTCATGGGGTGGAAGGAGGCTGTCTGGGTACCAGAAGATCAGTTAGCCAGCGTGAGTTCAATCGGCTAGGAAGCACCTTGAATACGGTGGATCGTGTCTCCTCCAGATGCTCGCGTTCGGGTTGGGGTCTTGGCACCAGCCCGGACGTCATACTGGCGGCAGACCGGCCGGACTCGTTGCCTGCCTGTGACACGACAGTGGTGTCCGTTTGGCCTCGGCC
TGACATTGAAGCGGATCGCACGTTCGTCTGCGGGCTGTGCTGGGGCCGTAAATGGGTGAGTGAGAGATCTCGTTGGTGATTTCATACCAAGTAGCCTGTAAGGCGTGACACAGGCAAGAGTAAAATCAGACTCCCGCGGGTAGAATACCAAGGCGTGTGATCCTCAGCTAATGCTATAGTGTCTATCCCTTCTCGCAGGGAAGGTGGCACTTACCACTGGCGGCCTAGCGCGTACCGTCCCGTCCAGCTCGGGACGAACTCGAGCCTATGCTTGTTGATCTTTTCCAGTCAGGCAACACAGCGAGAGCCTCGCGGTGGGAGCGATGAGGGCCCACGGAGCCCAACGATCCGCGCGTTTCTCGCACCACGACGAAGCACCGACCGCCTGACGCCGGAGCACCGCCTATTCAACGGACTGCGCGACTTGGTATCCGGCCCCGTCTTATAAAGCTGTGCATATTTGTGTTCGTGGACGGAGCGTGGTGGGCGGCTACGGGACAAGAGGTACTGCCCCACGAAGGACGATTGCGGTGCAGCAGCAAGCCCCCGAAGCTCACGTACTCCGGCCGACTCTGCTAGCCAATTGGCGCTTGTCCTCATGCCTGACACCCCGTCTACTTTCCGAGATTCGGGTAGCTTGAGTGACTCTCCAGTTTGGGAATCACGTAAGCTCTATTACTCCGGCTCGCCACCTCACCGCCGCGCTGTGGCACTGCCCTGTACTCTGCGGGGGGGCATCCTGCCCGCCTCCGATATCACGCTTTTTGGGCGTCCGCTCGGCGCACCGGCCTCAAGGATTGATCTGAACTATGCAAACGACGGTGCGGCTGACCGGTCCGCGGCTACACGTTTCCGGCCAGGCAATACCGCGTGTATCATCTTTGGCCTATTTGGCACGCCGGAAAGTGTGATTCAGGTGGCCGTTGACCGATTCTCTCTGCCCCATGACGCCGGATTCAGGCCGCGCCTTGCAGCCTACGAGGGTTTTGGCCCACTGGATCTGGGAGAGTGACTACTTCCTCAACAAGGTGCTGATCGCGTGGCGAGGTTTAACGGGAGCAGACCAATTGGACGGGTCGGCGAATCTGGCGAGCAAGGTCCTACACGCTAGGACGTGCGGGGTCGCCCTTCGCTACCGGAGGCTCTGTCGGTGCACGCCGCACGAACGATTCATATTAGCGACCGTACGGGGTGCTCCGGCCACACCGTGGCCATGACCGCAGCAGACGTTTACACCGGCATTTGTTCGGGGCATTTATCCGAGGCTAGCGCCTTCGGCAAAAACTGTCGATTTGAGGATACTCGTCGGCGACTTTCTACCAACGGTTAGTAAAAGGGGAGAGTGCTAGCTGGGCCGCGGATGGGCTATTGGCCATATGATGGGACGGGGGGGGTCCCAGTCTTTGTGTCGCCTACGCACGGTCGAGTCCTGCTTTGTACGGG
>4351_3_10_2008.280556
ACCCTTTAGCGCAGAGAGCGGCCGGGCCGTGACGGCCCAGTGGCTGCGACACACGGCGCCGGTGCTTGGGGCGGCCCCGGGTCGCTTGCCGCCATGGATGCCCTAGTCACGCGCGCCGACACGCTGTCGCCACACGACCGCCAGGAGCACAAGCCCCCTTGCAGGGAATTATAAAGGTTCAGGACGGTACCACCCTCGGCGACACCACGGCAGCGGCGGCTCGGGTGGCCGAAAGGGTCCATGCCAACGCGTCCCAATCGCCCATACCGGGTGGGCTCGTGTACCCAGAACCTCACAAGTCTGAGCTACTCCAGCACACAAACCGGCTGGCACCCACTGTCGGCCAAGCCCCATCCCCCTCCCCAGTCTCAGCTGCTTTTCCCCGTCGGTCATATCCGCTCACAGCGCTCCTGACTTAGGAGAGTAGATAGCAGCCACCGCTGCGATAGGCCCCAGGGACGGCCACTACAGTACCCGAACACGGCGCAGACAGTCGGAGACTTACATGGGACGCGGTTTCGAGCGGATTCCGCATCAACATTGCAATGTCGAACTCATACGTGGGCGAGGATCCCAGGGCCCCCAATTCCTACACTAACAGTGGACCGGGCGGAGGCACACGAATGCCGGCATGAGGGCTCCCGCAGTAAAGGGAGGTATGTGTTCTATCACAAAGCAGTGGGTGCCTACCCTGTATCAGTGCTAGACTAAAATAGAGAAGGAAGGTCCAACTCGACGCGCTACTCGCAGGGTCCAGGATCCCATAGTCCAACGTAGGGGGACCTGCAGTCGAGGAATCTGGTTGTTAGCGTACCGTAGAACTCGCTCAGGGAGAAGGGAGTCGCGGAAACATGCCCGGGATGACAAGGAACGGGCTGTAGGTCCACCCTTCGCAGCACCACTAGGAGCTCCCGTAATGCGCCTCACAACTTTCGTTGTTACACAACCAGAAAGTCAGGCGATCCAGATATGCGGCTAGTGCTAGGCTTATCTGAGAGAGAAGTAACGGCGTATAAGCGGCGTCATACGTTTAGTTTCCGTTGGGGCCGCCATTGGCGGTGGCAGCCATGTCGCAAACTCGCAAATGCGAAGGTGCGTTTGTTTCAGCTATCTCCGCAGTCAGATTTAGCGTCAGCCGCCGAGCTCGGATAAAGATCTCTCGGGGGACCATTAGCGTCCCGAGCCCTAGAAAGTAAGGTTCGCATATGCTATAGCACTGCGTGGTGTGTGTGGTCTAGATCCAGTGCCCGTTACTGTTATTACGCACCGGTCCATGGGGCAGCGAGAGTGACCTACGATGTCGGGTCCCGTTCCGGTTGGGCTTATGAGCTCCTCGACTACTTGTCGTCAAGCACCAAATTACAACCATATACTACGTGGCTTAGTAAAGCGAGCCGAAAAAGAAGTGGCAGGAGGGTGTGCCCCTCACTAAAATCCCAATCCAGGCGCACAGGGGCTACTAGCACCAGGCGGATCTAGGGATGCGCTACACTCATCTGAAAGCACGTCGGCTGTCCCAGACGTCCACCGTGTCTAAAGGCGAGGCGCCTCGCCACAAGGACCTGGTCAAGAAATAACATTTCGGGCGTGCGACCAACACAATTCTTATGCCGTACTGCGGAGACGTCTTTGAGCGAGACAGCGGACGATACAACTACGAGTGAATTGCTGGATATTCCCGTATTTCAAGCGATGGACTTGGGTCATGCGTTTAACCCCGAGCGCCTCGTTAGGCGTCGTTTTACATGCCCTATCATCTGGACTGGCTAAGGGTCGCAGAGTCATGGGGTGGAAGGAGGCTGTCTGGGTACCAGAAGATCAGTTAGCCAGCGTGAGTTCAATCGGCTAGGAAGCACCTTGAATACGGTGGATCGTGTCTCCTCCAGATGCTCGCGTTCGGGTTGGGGTCTTGGCACCAGCCCGGACGTCATACTGGCGGCAGACCGGCCGGACTCGTTGCCTGCCTGTGACACGACAGTGGTGTCCGTTTGGCCTCGGCC
TGACATTGAAGCGGATCGCACGTTCGTCTGCGGGCTGTGCTGGGGCCGTAAATGGGTGAGTGAGAGATCTCGTTGGTGATTTCATACCAAGTAGCCTGTAAGGCGTGACACAGGCAAGAGTAAAATCAGACTCCCGCGGGTAGAATACCAAGGCGTGTGATCCTCAGCTAATGCTATAGTGTCTATCCCTTCTCGCAGGGAAGGTGGCACTTACCACTGGCGGCCTAGCGCGTACCGTCCCGTCCAGCTCGGGACGAACTCGAGCCTATGCTTGTTGATCTTTTCCAGTCAGGCAACACAGCGAGAGCCTCGCGGTGGGAGCGATGAGGGCCCACGGAGCCCAACGATCCGCGCGTTTCTCGCACCACGACGAAGCACCGACCGCCTGACGCCGGAGCACCGCCTATTCAACGGACTGCGCGACTTGGTATCCGGCCCCGTCTTATAAAGCTGTGCATATTTGTGTTCGTGGACGGAGCGTGGTGGGCGGCTACGGGACAAGAGGTACTGCCCCACGAAGGACGATTGCGGTGCAGCAGCAAGCCCCCGAAGCTCACGTACTCCGGCCGACTCTGCTAGCCAATTGGCGCTTGTCCTCATGCCTGACACCCCGTCTACTTTCCGAGATTCGGGTAGCTTGAGTGACTCTCCAGTTTGGGAATCACGTAAGCTCTATTACTCCGGCTCGCCACCTCACCGCCGCGCTGTGGCACTGCCCTGTACTCTGCGGGGGGGCATCCTGCCCGCCTCCGATATCACGCTTTTTGGGCGTCCGCTCGGCGCACCGGCCTCAAGGATTGATCTGAACTATGCAAACGACGGTGCGGCTGACCGGTCCGCGGCTACACGTTTCCGGCCAGGCAATACCGCGTGTATCATCTTTGGCCTATTTGGCACGCCGGAAAGTGTGATTCAGGTGGCCGTTGACCGATTCTCTCTGCCCCATGACGCCGGATTCAGGCCGCGCCTTGCAGCCTACGAGGGTTTTGGCCCACTGGATCTGGGAGAGTGACTACTTCCTCAACAAGGTGCTGATCGCGTGGCGAGGTTTAACGGGAGCAGACCAATTGGACGGGTCGGCGAATCTGGCGAGCAAGGTCCTACACGCTAGGACGTGCGGGGTCGCCCTTCGCTACCGGAGGCTCTGTCGGTGCACGCCGCACGAACGATTCATATTAGCGACCGTACGGGGTGCTCCGGCCACACCGTGGCCATGACCGCAGCAGACGTTTACACCGGCATTTGTTCGGGGCATTTATCCGAGGCTAGCGCCTTCGGCAAAAACTGTCGATTTGAGGATACTCGTCGGCGACTTTCTACCAACGGTTAGTAAAAGGGGAGAGTGCTAGCTGGGCCGCGGATGGGCTATTGGCCATATGATGGGACGGGGGGGGTCCCAGTCTTTGTGTCGCCTACGCACGGTCGAGTCCTGCTTTGTACGGG
>4351_2_6_1996.5
ACCCTTTAGCGCAGAGGGCGGCCGGGCCGTGACGGCCCAGTGGCTGCGACACTCGGCGCCGGTGCTTGGGGCGGCCCCGGGTCGCTTGCCGCCATGGATGCCCTAGTCACGCGCGCCGACTCGCTGTCGCCACACGCCCGCCAGGAGCACAAGCCCCCTTGCAGGGAATTATAAAGGTTCAGGACGGTACCACCCTCGGCGACACCACAGCAGCGGCGGCTCGGGTGGCCGAAAGGGTCCATGCCAACGCGTCCCAATCGCCCATACCGGGTGTGCTCGTGTACCCAGAACCTCACAAGTCTGAGCTACTCCAGCACACAAACCGGCTGGCACCCACTGTCGGCCAAGCCCCATCCCCCTCCCCAGTCTCAGCTGCTTTTCCCCGTCGGTCATATCCGCTCACAGCGCTCCTGACTTAGGAGAGTAGATAGCAGCCACCGCTGCGATAGGCCCCAGGGACGGCCACTACAGTACCCGAACACGGCGCAGACAGTCGGAGACTTACATGGGACGCGGTTTCGAGCGGACTCCGCATCAACATTGCAATGCCGAACTCATACGTGGGCGAGGATCCCAGGGCCCCCAATTCCTACACTAACAGTGGACCGGGCGGAGGCACGCGAATGCCGGCATGAGGGCTCCCTCAGTAAAGGGAGGTATGTGTTCTATCATAAAGCAGTGGGTGCCTACCCTGTATCAGTGCTAGACTAAAATAGAGAAGGAAGGTCCAACTCGACGCGCTACTCGCAGGGTCCAGGATCCCACAGTCCAACGTAGGGGGACCTGCAGTCGAGGAATCTGGTTGTTAGCGTACCGTAGAACTCGCTCAGGGAGAAGGGAGTCGCGGAAACATGCCCGGGATGACAAGGAACGGGCTGTAGGTTCACCCTTCGCAGCACCACTAGGAGCTCCCGTAATGTGCTTCACAACTTTCGTTGTTACACAACCAGAAAGTCAGGCGATCCAGATATGCGGCTAGTGCTAGGCTAATCTGAGAGAGAAATAACGGTGTATAAGCGGCGCCATACGTTTAGTTTCCGTTGGGGCCGCCATTGGCGGTGGCAGCCATGTCGCAAACTCGCAAATGCGAAGGTGCGTTTGTTTCAGCTATCTCCGCAGTCAGATTTAGCGTCAGCCGCCGAGCTCGGATAAAGGTCTCTCGGGGGACCATTAGCGTCCTGAGCCCTAGAAAGCAAGGTTCGCATATGCTATAGCACTGCGTGGTGTGTGTGGTCTAGATCCAGTGCCCACTACTGTTATTACGCACCGGTCCATGGGGCAGCGAGGATGACCTACGATGTCGGGTCCCGTTCCGGTTGGGCTTATGAGCTCCTCGACTACTTGTCGTCAAGCACCAAATTACAACCATATACTACGTGGCTTAGTAAAGCGAGCCGAAAAAGAAGTGGCAGGAGGGCGTGCCCCTCACTAAAATCCCAATCCAGGCGCACAGGGGCTACTAGCACCAGGCGGATCTAGGGATGCGCTACATCCATCTGAAAGCACGTCGGCTGTCCCAGACGTCCACCGTGTCTAAAGGCGAGGCGCCTCGCCACAAGGACCTGGTCAAGAAATGGCATTTCGGGCGTGCGACCAACACAATTCTTATGCCGTACTGCGGAGACGTCTTTGAGCGAGACAGCGGACGATACAACTACGAGTGAATTGCTGGATATTCCCGTATTTCAAGCGATGGACTTGGGTCATGCGTTTAACCCCGAGCGCCTCGTTAGGCGTCGTTTTACATGCCCTATCATCTGGACTGGCTAAGGGTCGCAGAGTCATGGGGTGGAAGGAGGCTGTCTGGGTACCAGAAGATCAGTTAGCCAGCGTGAGTTCAATCGGCTAGGAAGCACCTTGAATACGGTGGATCGTGTCTCCTCCAGATGCTCGCGTTCGGGTTGGGGTCTTGGCACCAGCCCGGACGTCATACTGGCGGCAGACCGGCCGGACTCGTTGCCTGCCTGTGACACGACAGTGGTATCCGTTTGGCCTCGGCC
TGACATTGAAGCGGATCGCGCGTTCGTCTGCGGGCTGTGCTGGGGCCGTAAATGGGTGAGTGAGAGATCTCGTTGGTGATTTCATACCAAGTAGCCTGTGAGGCGTGACACAGGCAAGAGTAAAATCAGACTCCCGCGGGTAGAATACCAAGGCGTGTGATCCTCAGCTAATGCTATAGTGTCTATCCCTTCTCGCAGGGAAGGTGGCACTTACCACTGGCGGCCTAGCGCGTACCGTCCCGTCCAGCTCGGGACGAACTCGAGCCTATGCTTGTCGATCTTTTCCAGTCGGGCAACACAGCGAGAGCCTCGCGGTGGGAGCGATGAGGGCCCACGGAGCCCAACGATCCGCGCGTTTCTCGCACCACGACGAAGCACCGACCGCCTGACGCCGGAGCACCGCCTATTCAACGGACTGCGCGACTTGGTATCCGGCCCCGTCTTATAAAGCTGTGCATATTTGTGTTCGTGGACGGAGTTTGGTGGGCGGCTACGGGACAAGAGGTACTGCCCCACGAAGGACGATTGCGGTGCAGCAGCAAGCCCCCGAAGCTCACGTTCTCCGGCCGACTCTGCTAGCCAATTGGCGCTTGTCCTCATGCCTGACACCCCGTCTACTTTCCGAGATTCGGGTAGCTTGAGTGACTCTCCAGTTTGGGAATCACGTAAGCTCTATTACTCCGTCTCGCCACCTCACCGCCGCGCTGTGGCACTGCCCTGTACTCTGCGGGGGGGCATCCTGCCCGCCTCCGATATCACGCTTTTTGGGCGTCCGCTCGGCGCACCGGCCTCAAGGATTGATCTGAACTATGCAAACGACGGTGCGGCTGACCGGTTCGCGGCTCCACGTTTCCGGCCAGGCAATACCGCGTGTATCATCTTTGACCTATTTGGCATGCCGGAAGGTGTGATTCAGGTGGCCGTTGACCGATTCTCTCTGCCCCATGACGCCGGATTCAGGCCGAGCCTTGCAGCCTACGAGGGTTTTGGCCCACTTGATCTGGGAGAGTGACTACTTCCTCAACAAGGTGCTGATTGCGTGGCGAGGTTTAACGGGAGCAGACCAATTGGACGGGTCGGCGAATCTGGCGAGTACGGTCCTACACGCTAGGACGTGCGGGGTCGCCCTTCGCTACCGGAGGCTCTGTCGGTGCACGCCGCACGAACGATTCATATTAGCGACCGTACGGGGTGCTCCGGCCACACCGTGGCCATGACCGTAGCAGACGTTTACACCGGCATTTGTTCGGGGCATTTATCCGAGGCTAGCGCCTTCGGCAAAAACTGTCGATTTGAGGATACTCGTCGGCGACCTCCTACCAACGGTTAGTAAAAGGGGAGAGTGCTAGCTGGGCCGCGGATGGGCTATTGGCCATATGATGGGACGGGGGGGGTCCCAGTCTTTGTGTCGCCTACACACGGTCGAGTCCTGCTTTGCACGGG
>4351_2_4_1996.5
ACCCTTTAGCGCAGAGGGCGGCCGGGCCGTGACGGCCCAGTGGCTGCGACACTCGGCGCCGGTGCTTGGGGCGGCCCCGGGTCGCTTGCCGCCATGGATGCCCTAGTCACGCGCGCCGACTCGCTGTCGCCACACGCCCGCCAGGAGCACAAGCCCCCTTGCAGGGAATTATAAAGGTTCAGGACGGTACCACCCTCGGCGACACCACAGCAGCGGCGGCTCGGGTGGCCGAAAGGGTCCATGCCAACGCGTCCCAATCGCCCATACCGGGTGGGCTCGTGTACCCAGAACCTCACAAGTCTGAGCTACTCCAGCACACAAACCGGCTGGCACCCACTGTCGGCCAAGCCCCATCCCCCTCCCCAGTCTCAGCTGCTTTTCCCCGTCGGTCATATCCGCTCACGGCGCTCCTGATTTAGGAGAGTAGATAGCAGCCACCGCTGCGATAGGCCCCAGGGACGGCCACTACAGTACCCGAACACGGCGCAGACAGTCGGAGACTTACATGGGACGCGGTTTCGAGCGGACTCCGCATCAACATTGCAATGCCGAACTCATACGTGGGCGAGGATCCCAGGGCCCCCAATTCCTACACTAACAGTGGACCGGGCGGAGGCACGCGAATGCCGGCATGAGGGCTCCCGCAGTAAAGGGAGGTATGTGTTCTATCATAAAGCAGTGGGTGCCTACCCTGTATCAGTGCTAGACTAAAATAGAGAAGGAAGGTCCAACTCGACGCGCTACTCGCAGGGTCCAGGATCCCACAGTCCAACGTAGGGGGACCTGCAGTCGAGGAATCTGGTTGTTAGCGTACCGTAGAACTCGCTCAGGGAGAAGGGAGTCGCGGAAACATGCCCGGGATGACAAGGAACGGGCTGTAGGTTCACCCTTCGCAGCACCACTAGGAGCTCCCGTAATGTGCTTCACAACTTTCGTTGTTACACAACCAGAAAGTCAGGCGATCCAGATATGCGGCTAGTGCTAGGCTAATCTGAGAGAGAAATAACGGTGTATAAGCGGCGCCATACGTTTAGTTTCCGTTGGGGCCGCCATTGGCGGTGGCAGCCATGTCGCAAACTCGCAAATGCGAAGGTGCGTTTGTTTCAGCTATCTCCGCAGTCAGATTTAGCGTCAGCCGCCGAGCTCGGATAAAGGTCTCTCGGGGGACCATTAGCGTCCTGAGCCCTAGAAAGCAAGGTTCGCATATGCTATAGCACTGCGTGGTGTGTGTGGTCTAGATCCAGTGCCCACTACTGTTATTACGCACCGGTCCATGGGGCAGCGAGGATGACCTACGATGTCGGGTCCCGTTCCGGTTGGGCTTATGAGCTCCTCGACTACTTGTCGTCAAGCACCAAATTACAACCATATACTACGTGGCTTAGTAAAGCGAGCCGAAAAAGAAGTGGCAGGAGGGCGTGCCCCTCACTAAAATCCCAATCCAGGCGCACAGGGGCTACTAGCACCAGGCGGATCTAGGGATGCGCTACATCCATCTGAAAGCACGTCGGCTGTCCCAGACGTCCACCGTGTCTAAAGGCGAGGCGCCTCGCCACAAGGACCTGGTCAAGAAATGGCATTTCGGGCGTGCGACCAACACAATTCTTATGCCGTACTGCGGAGACGTCTTTGAGCGAGACAGCGGACGATACAACTACGAGTGAATTGCTGGATATTCCCGTATTTCAAGCGATGGACTTGGGTCATGCGTTTAACCCCGAGCGCCTCGTTAGGCGTCGTTTTACATGCCCTATCATCTGGACTGGCTAAGGGTCGCAGAGTCATGGGGTGGAAGGAGGCTGTCTGGGTACCAGAAGATCAGTTAGCCAGCGTGAGTTCAATCGGCTAGGAAGCACCTTGAATACGGTGGATCGTGTCTCCTCCAGATGCTCGCGTTCGGGTTGGGGTCTTGGCACCAGCCCGGACGTCATACTGGCGGCAGACCGGCCGGACTCGTTGCCTGCCTGTGACACGACAGTGGTATCCGTTTGGCCTCGGCC
TGACATTGAAGCGGATCGCGCGTTCGTCTGCGGGCTGTGCTGGGGCCGTAAATGGGTGAGTGAGAGATCTCGTTGGTGATTTCATACCAAGTAGCCTGTGAGGCGTGACACAGGCAAGAGTAAAATCAGACTCCCGCGGGTAGAATACCAAGGCGTGTGATCCTCAGCTAATGCTATAGTGTCTATCCCTTCTCGCAGGGAAGGTGGCACTTACCACTGGCGGCCTAGCGCGTACCGTCCCGTCCAGCTCGGGACGAACTCGAGCCTATGCTTGTCGATCTTTTCCAGTCGGGCAACACAGCGAGAGCCTCGCGGTGGGAGCGATGAGGGCCCACGGAGCCCAACGATCCGCGCGTTTCTCGCACCACGACGAAGCACCGACCGCCTGACGCCGGAGCACCGCCTATTCAACGGACTGCGCGACTTGGTATCCGGCCCCGTCTTATAAAGCTGTGCATATTTGTGTTCGTGGACGGAGTTTGGTGGGCGGCTACGGGACAAGAGGTACTGCCCCACGAAGGACGATTGCGGTGCAGCAGCAAGCCCCCGAAGCTCACGTTCTCCGGCCGACTCTGCTAGCCAATTGGCGCTTGTCCTCATGCCTGACACCCCGTCTACTTTCCGAGATTCGGGTAGCTTGAGTGACTCTCCAGTTTGGGAATCACGTAAGCTCTATTACTCCGTCTCGCCACCTCACCGCCGCGCTGTGGCACTGCCCTGTACTCTGCGGGGGGGCATCCTGCCCGCCTCCGATATCACGCTTTTTGGGCGTCCGCTCGGCGCACCGGCCTCAAGGATTGATCTGAACTATGCAAACGACGGTGCGGCTGACCGGTTCGCGGCTCCACGTTTCCGGCCAGGCAATACCGCGTGTATCATCTTTGACCTATTTGGCATGCCGGAAGGTGTGATTCAGGTGGCCGTTGACCGATTCTCTCTGCCCCATGACGCCGGATTCAGGCCGAGCCTTGCAGCCTACGTGGGTTTTGGCCCACTTGATCTGGGAGAGTGACTACTTCCTCAACAAGGTGCTGATTGCGTGGCGAGGTTTAACGGGAGCAGACCAATTGGACGGGTCGGCGAATCTGGCGAGTACGGTCCTGCACGCTAGGACGTGCGGGGTCGCCCTTCGCTACCGGAGGCTCTGTCGGTGCACGCCGCACGAACGATTCATATTAGCGACCGTACGGGGTGCTCCGGCCACACCGTGGCCATGACCGTAGCAGACGTTTACACCGGCATTTGTTCGGGGCATTTATCCGAGGCTAGCGCCTTCGGCAAAAACTGTCGATTTGAGGATACTCGTCGGCGACCTCCTACCAACGGTTAGTAAAAGGGGAGAGTGCTAGCTGGGCCGCGGATGGGCTATTGGCCATATGATGGGACGGGGGGGGTCCCAGTCTTTGTGTCGCCTACACACGGTCGAGTCCTGCTTTGCACGGG
>4351_2_7_1996.5
ACCCTTTAGCGCAGAGGGCGGCCGGGCCGTGACGGCCCAGTGGCTGCGACACTCGGCGCCGGTGCTTGGGGCGGCCCCGGGTCGCTTGCCGCCATGGATGCCCTAGTCACGCGCGCCGACTCGCTGTCGCCACACGCCCGCCAGGAGCACAAGCCCCCTTGCAGGGAATTATAAAGGTTCAGGACGGTACCACCCTCGGCGACACCACAGCAGCGGCGGCTCGGGTGGCCGAAAGGGTCCATGCCAACGCGTCCCAATCGCCCATACCGGGTGGGCTCGTGTACCCAGAACCTCACAAGTCTGAGCTACTCCAGCACACAAACCGGCTGGCACCCACTGTCGGCCAAGCCCCATCCCCCTCCCCAGTCTCAGCTGCTTTTCCCCGTCGGTCATATCCGCTCACAGCGCTCCTGACTTAGGAGAGTAGATAGCAGCCACCGCTGCGATAGGCCCCAGGGACGGCCACTACAGTACCCGAACACGGCGCAGACAGTCGGAGACTTACATGGGACGCGGTTTCGAGCGGACTCCGCATCAACATTGCAATGCCGAACTCATACGTGGGCGAGGATCCCAGGGCCCCCAATTCCTACACTAACAGTGGACCGGGCGGAGGCACGCGAATGCCGGCATGAGGGCTCCCGCAGTAAAGGGAGGTATGTGTTCTATCATAAAGCAGTGGGTGCCTACCCTGTATCAGTGCTAGACTAAAATAGAGAAGGAAGGTCCAACTCGACGCGCTACTCGCAGGGTCCAGGATCCCACAGTCCAACGTAGGGGGACCTGCAGTCGAGGAATCTGGTTGTTAGCGTACCGTAGAACTCGCTCAGGGAGAAGGGAGTCGCGGAAACATGCCCGGGATGACAAGGAACGGGCTGTAGGTTCACCCTTCGCAGCACCACTAGGAGCTCCCGTAATGTGCTTCACAACTTTCGTTGTTACACAACCAGAAAGTCAGGCGATCCAGATATGCGGCTAGTGCTAGGCTAATCTGAGAGAGAAATAACGGTGTATAAGCGGCGCCATACGTTTAGTTTCCGTTGGGGCCGCCATTGGCGGTGGCAGCCATGTCGCAAACTCGCAAATGCGAAGGTGCGTTTGTTTCAGCTATCTCCGCAGTCAGATTTAGCGTCAGCCGCCGAGCTCGGATAAAGGTCTCTCGGGGGACCATTAGCGTCCTGAGCCCTAGAAAGCAAGGTTCGCATATGCTATAGCACTGCGTGGTGTGTGTGGTCTAGATCCAGTGCCCACTACTGTTATTACGCACCGGTCCATGGGGCAGCGAGGATGACCTACGATGTCGGGTCCCGTTCCGGTTGGGCTTATGAGCTCCTCGACTACTTGTCGTCAAGCACCAAATTACAACCATATACTACGTGGCTTAGTAAAGCGAGCCGAAAAAGAAGTGGCAGGAGGGCGTGCCCCTCACTAAAATCCCAATCCAGGCGCACAGGGGCTACTAGCACCAGGCGGATCTAGGGATGCGCTACATCCATCTGAAAGCACGTCGGCTGTCCCAGACGTCCACCGTGTCTAAAGGCGAGGCGCCTCGCCACAAGGACCTGGTCAAGAAATGGCATTTCGGGCGTGCGACCAACACAATTCTTATGCCGTACTGCGGAGACGTCTTTGAGCGAGACAGCGGACGATACAACTACGAGTGAATTGCTGGATATTCCCGTATTTCAAGCGATGGACTTGGGTCATGCGTTTAACCCCGAGCGCCTCGTTAGGCGTCGTTTTACATGCCCTATCATCTGGACTGGCTAAGGGTCGCAGAGTCATGGGGTGGAAGGAGGCTGTCTGGGTACCAGAAGATCAGTTAGCCAGCGTGAGTTCAATCGGCTAGGAAGCACCTTGAATACGGTGGATCGTGTCTCCTCCAGATGCTCGCGTTCGGGTTGGGGTCTTGGCACCAGCCCGGACGTCATACTGGCGGCAGACCGGCCGGACTCGTTGCCTGCCTGTGACACGACAGTGGTATCCGTTTGGCCTCGGCC
TGACATTGAAGCGGATCGCGCGTTCGTCTGCGGGCTGTGCTGGGGCCGTAAATGGGTGAGTGAGAGATCTCGTTGGTGATTTCATACCAAGTAGCCTGTGAGGCGTGACACAGGCAAGAGTAAAATCAGACTCCCGCGGGTAGAATACCAAGGCGTGTGATCCTCAGCTAATGCTATAGTGTCTATCCCTTCTCGCAGGGAAGGTGGCACTTACCACTGGCGGCCTAGCGCGTACCGTCCCGTCCAGCTCGGGACGAACTCGAGCCTATGCTTGTCGATCTTTTCCAGTCGGGCAACACAGCGAGAGCCTCGCGGTGGGAGCGATGAGGGCCCACGGAGCCCAACGATCCGCGCGTTTCTCGCACCACGACGAAGCACCGACCGCCTGACGCCGGAGCACCGCCTATTCAACGGACTGCGCGACTTGGTATCCGGCCCCGTCTTATAAAGCTGTGCATATTTGTGTTCGTGGACGGAGTTTGGTGGGCGGCTACGGGACAAGAGGTACTGCCCCACGAAGGACGATTGCGGTGCAGCAGCAAGCCCCCGAAGCTCACGTTCTCCGGCCGACTCTGCTAGCCAATTGGCGCTTGTCCTCATGCCTGACACCCCGTCTACTTTCCGAGATTCGGGTAGCTTGAGTGACTCTCCAGTTTGGGAATCACGTAAGCTCTATTACTCCGTCTCGCCACCTCACCGCCGCGCTGTGGCACTGCCCTGTACTCTGCGGGGGGGCATCCTGCCCGCCTCCGATATCACGCTTTTTGGGCGTCCGCTCGGCGCACCGGCCTCAAGGATTGATCTGAACTATGCAAACGACGGTGCGGCTGACCGGTTCGCGGCTCCACGTTTCCGGCCAGGCAATACCGCGTGTATCATCTTTGACCTATTTGGCATGCCGGAAGGTGTGATTCAGGTGGCCGTTGACCGATTCTCTCTGCCCCATGACGCCGGATTCAGGCCGAGCCTTGCAGCCTACGAGGGTTTTGGCCCACTTGATCTGGGAGAGTGACTACTTCCTCAACAAGGTGCTGATTGCGTGGCGAGGTTTAACGGGAGCAGACCAATTGGACGGGTCGGCGAATCTGGCGAGTACGGTCCTACACGCTAGGACGTGCGGGGTCGCCCTTCGCTACCGGAGGCTCTGTCGGTGCACGCCGCACGAACGATTCATATTAGCGACCGTACGGGGTGCTCCGGCCACACCGTGGCCATGACCGTAGCAGACGTTTACACCGGCATTTGTTCGGGGCATTTATCCGAGGCTAGCGCCTTCGGCAAAAACTGTCGATTTGAGGATACTCGTCGGCGACCTCCTACCAACGGTTAGTAAAAGGGGAGAGTGCTAGCTGGGCCGCGGATGGGCTATTGGCCATATGATGGGACGGGGGGGGTCCCAGTCTTTGTGTCGCCTACACACGGTCGAGTCCTGCTTTGCACGGG
>4351_2_5_1996.5
ACCCTTTAGCGCAGAGGGCGGCCGGGCCGTGACGGCCCAGTGGCTGCGACACTCGGCGCCGGTGCTTGGGGCGGCCCCGGGTCGCTTGCCGCCATGGATGCCCTAGTCACGCGCGCCGACTCGCTGTCGCCACACGCCCGCCAGGAGCACAAGCCCCCTTGCAGGGAATTATAAAGGTTCAGGACGGTACCACCCTCGGCGACACCACAGCAGCGGCGGCTCGGGTGGCCGAAAGGGTCCATGCCAACGCGTCCCAATCGCCCATACCGGGTGGGCTCGTGTACCCAGAACCTCACAAGTCTGAGCTACTCCAGCACACAAACCGGCTGGCACCCACTGTCGGCCAAGCCCCATCCCCCTCCCCAGTCTCAGCTGCTTTTCCCCGTCGGTCATATCCGCTCACAGCGCTCCTGACTTAGGAGAGTAGATAGCAGCCACCGCTGCGATAGGCCCCAGGGACGGCCACTACAGTACCCGAACACGGCGCAGACAGTCGGAGACTTACATGGGACGCGGTTTCGAGCGGACTCCGCATCAACATTGCAATGCCGAACTCATACGTGGGCGAGGATCCCAGGGCCCCCAATTCCTACACTAACAGTGGACCGGGCGGAGGCACGCGAATGCCGGCATGAGGGCTCCCGCAGTAAAGGGAGGTATGTGTTCTATCATAAAGCAGTGGGTGCCTACCCTGTATCAGTGCTAGACTAAAATAGAGAAGGAAGGTCCAACTCGACGCGCTACTCGCAGGGTCCAGGATCCCACAGTCCAACGTAGGGGGACCTGCAGTCGAGGAATCTGGTTGTTAGCGTACCGTAGAACTCGCTCAGGGAGAAGGGAGTCGCGGAAACATGCCCGGGATGACAAGGAACGGGCTGTAGGTTCACCCTTCGCAGCACCACTAGGAGCTCCCGTAATGTGCTTCACAACTTTCGTTGTTACACAACCAGAAAGTCAGGCGATCCAGATATGCGGCTAGTGCTAGGCTAATCTGAGAGAGAAATAACGGTGTATAAGCGGCGCCATACGTTTAGTTTCCGTTGGGGCCGCCATTGGCGGTGGCAGCCATGTCGCAAACTCGCAAATGCGAAGGTGCGTTTGTTTCAGCTATCTCCGCAGTCAGATTTAGCGTCAGCCGCCGAGCTCGGATAAAGGTCTCTCGGGGGACCATTAGCGTCCTGAGCCCTAGAAAGCAAGGTTCGCATATGCTATAGCACTGCGTGGTGTGTGTGGTCTAGATCCAGTGCCCACTACTGTTATTACGCACCGGTCCATGGGGCAGCGAGGATGACCTACGATGTCGGGTCCCGTTCCGGTTGGGCTTATGAGCTCCTCGACTACTTGTCGTCAAGCACCAAATTACAACCATATACTACGTGGCTTAGTAAAGCGAGCCGAAAAAGAAGTGGCAGGAGGGCGTGCCCCTCACTAAAATCCCAATCCAGGCGCACAGGGGCTACTAGCACCAGGCGGATCTAGGGATGCGCTACATCCATCTGAAAGCACGTCGGCTGTCCCAGACGTCCACCGTGTCTAAAGGCGAGGCGCCTCGCCACAAGGACCTGGTCAAGAAATGGCATTTCGGGCGTGCGACCAACACAATTCTTATGCCGTACTGCGGAGACGTCTTTGAGCGAGACAGCGGACGATACAACTACGAGTGAATTGCTGGATATTCCCGTATTTCAAGCGATGGACTTGGGTCATGCGTTTAACCCCGAGCGCCTCGTTAGGCGTCGTTTTACATGCCCTATCATCTGGACTGGCTAAGGGTCGCAGAGTCATGGGGTGGAAGGAGGCTGTCTGGGTACCAGAAGATCAGTTAGCCAGCGTGAGTTCAATCGGCTAGGAAGCACCTTGAATACGGTGGATCGTGTCTCCTCCAGATGCTCGCGTTCGGGTTGGGGTCTTGGCACCAGCCCGGACGTCATACTGGCGGCAGACCGGCCGGACTCGTTGCCTGCCTGTGACACGACAGTGGTATCCGTTTGGCCTCGGCC
TGACATTGAAGCGGATCGCGCGTTCGTCTGCGGGCTGTGCTGGGGCCGTAAATGGGTGAGTGAGAGATCTCGTTGGTGATTTCATACCAAGTAGCCTGTGAGGCGTGACACAGGCAAGAGTAAAATCAGACTCCCGCGGGTAGAATACCAAGGCGTGTGATCCTCAGCTAATGCTATAGTGTCTATCCCTTCTCGCAGGGAAGGTGGCACTTACCACTGGCGGCCTAGCGCGTACCGTCCCGTCCAGCTCGGGACGAACTCGAGCCTATGCTTGTCGATCTTTTCCAGTCGGGCAACACAGCGAGAGCCTCGCGGTGGGAGCGATGAGGGCCCACGGAGCCCAACGATCCGCGCGTTTCTCGCACCACGACGAAGCACCGACCGCCTGACGCCGGAGCACCGCCTATTCAACGGACTGCGCGACTTGGTATCCGGCCCCGTCTTATAAAGCTGTGCATATTTGTGTTCGTGGACGGAGTTTGGTGGGCGGCTACGGGACAAGAGGTACTGCCCCACGAAGGACGATTGCGGTGCAGCAGCAAGCCCCCGAAGCTCACGTTCTCCGGCCGACTCTGCTAGCCAATTGGCGCTTGTCCTCATGCCTGACACCCCGTCTACTTTCCGAGATTCGGGTAGCTTGAGTGACTCTCCAGTTTGGGAATCACGTAAGCTCTATTACTCCGTCTCGCCACCTCACCGCCGCGCTGTGGCACTGCCCTGTACTCTGCGGGGGGGCATCCTGCCCGCCTCCGATATCACGCTTTTTGGGCGTCCGCTCGGCGCACCGGCCTCAAGGATTGATCTGAACTATGCAAACGACGGTGCGGCTGACCGGTTCGCGGCTCCACGTTTCCGGCCAGGCAATACCGCGTGTATCATCTTTGACCTATTTGGCATGCCGGAAGGTGTGATTCAGGTGGCCGTTGACCGATTCTCTCTGCCCCATGACGCCGGATTCAGGCCGAGCCTTGCAGCCTACGAGGGTTTTGGCCCACTTGATCTGGGAGAGTGACTACTTCCTCAACAAGGTGCTGATTGCGTGGCGAGGTTTAACGGGAGCAGACCAATTGGACGGGTCGGCGAATCTGGCGAGTACGGTCCTACACGCTAGGACGTGCGGGGTCGCCCTTCGCTACCGGAGGCTCTGTCGGTGCACGCCGCACGAACGATTCATATTAGCGACCGTACGGGGTGCTCCGGCCACACCGTGGCCATGACCGTAGCAGACGTTTACACCGGCATTTGTTCGGGGCATTTATCCGAGGCTAGCGCCTTCGGCAAAAACTGTCGATTTGAGGATACTCGTCGGCGACCTCCTACCAACGGTTAGTAAAAGGGGAGAGTGCTAGCTGGGCCGCGGATGGGCTATTGGCCATATGATGGGACGGGGGGGGTCCCAGTCTTTGTGTCGCCTACACACGGTCGAGTCCTGCTTTGCACGGG
>6401_7_3_1991.5
ACCCTCTAGCACAGAGAGCGGCCGGGCCGTGACGGCCCAGTGGCTGCGACACTCGGCGCCGGTGCTTGGGGCGGCCCCGGGTCGCTTGCCGCCATGGATGCCCTAGTCACGCGCGCCGACTCGCTGTCGCCACACACCCGCCAGGAGCACAAGCCCCCTTGCAGGAAATCATAGAGGTTCAGGACGATACCACCCTCGGCGACACCACAGCAGCGGCGGCTCGGGTGGCCCAAAGGGTCCATGCCAACGCGTCCCAATCGCCCATACCGGGTGGGCTCGTGTACCCAGAACCTCACAAGTCTGAGCTACTCCAGCACACAAACCGGCTGGCACCCACTGTCGGCCAAGCCCCATCCCCCTCCCCAGTCTCAGCTGCTTTTCCCCGTCGGTCATATCCGCTCACAGCGCTCCTGACCTAGGAGAGTAGATAGCAGCCACCGCTGCGATAGGCCCCAGGGACGGCCACTACAGTACCCGAACACGGCGCAGACAGTCGGAGACTTACATGGGACGCGGTTTCGAGCGGACTCCGCATCAACATTGCAATGCCGAACTCATACGTGGGCGAGGATCCCAGGGCCCCCAATTCCTACACTAACAGTGGACCGGGCGGAGGCACACGAATGCCGGCATGAGGGCTCCCGCAGTAAAGGGAGGTATGCGTTCTATCATAAAGCAGTGGGTGCCTACCCTGTATCAGTGCTAGACTAAAATAGAGAAGGAAGGTCCAACTCGACGCGCTACTCGCAGGGTCCAGGATCCCACAGTCCAACGTAGGGGGGCCTGCAGTCGAGGAATCTGGTTGTTAGCGTACTGTAGAACTCGCTCAGGGAGAAGGGAGTCGCGGAAACATGCCCGGGATGAAAAGGAACGGGCTGTAGGTCCACCCTTCGCAGCACCACTAGGAGCTCCCGTAATGTGCCTCACAACTTTCGTTGTTACACAACCAGAAAGTCAGGCGATCCAGATATGCGGCTAGTGCTAGGCTAATCTGAGAGAGAAGTAACGGCGTATAAGCGGCGCCATACGTTTAGTTTCCGTTGGGGCCGCCATTGGCGGTGGCAGCCATGTCGCAAACTCGCAAATGCGAAGGTGCGTTTGTTTCAGCTATCTCCGCAGTCAGATTTAGTGTCAGCCGCCGAGCTCGGATAAAGATCTCTCGGGGGACCATTAGCGTTCCGAGCCCTAGAAAGTAAGGTTCGCATATGCTATAGCACTGCGTGGTGTGTGTGGTCTAGATCCAGTGCCCGCTACTGTTATTACGCACCGGTCCATGGGGCAGCGGGAATGACCTACGGTGTCGGGTCCCGTTCCGGTTGGGCTTATGAGCTCCTCGACTACTTGTCGTCAAGCACCAAATTACAACCATATACCACGTGGCTTAGTAAAGCGAGCCGAAAAAGAAGTGGCAGGAGGGCGTGCCCCTCACCAAGATCCCAATCCAGGCGCACAGGGGCTACTAGCACCAGGCGGATCTAGGGATGCGCTACATCCATCTGAAAGCACGTCGGCTGTCCCAGACGTCCACCGTGTCTAAAGGCGAGGCGCCTCGCCACAAGGACCTGGTCAAGAAATGACATTTCGGGCGTGCGACCAACACAATTCTTATGCCGTACTGCGGAGACGTCTCTGAGCGAGACAGCGGACGAGACAACTACGAGTGAATTGCTGGGTATTCCCGTATTTCAAGCGATGGACTTGGGTCATGCGTTTAACCCCGAGCGCCTCGGTAGGCGTCGTCTTACATGCCCTATCATCTGGACTGGCTACGGGTCGCAGAGCCATGGGGTGGAAGGAGGCTGTCTGGGTACCAGAAGATCAGTTAGCCAGCGTGAGTTCAATCGGCTAGGAAACACCTTGAATACGGTGGATCGTGTCTCCTCCAGATGCTCGCGTTCGGGTTGGGGTCTTGGCACCAGCCCGGACGTCATACTGGCGACAGACCGGCCGGACTCGTTGCCTGCCTGTGACACGACAGTGGTATCCGTTTGGCCTCGGCC
TGACATTGAAGCGGATCGCGCGTTCGTCTGCGGGCTGTGCTGGGGCCGTAAATGGGTGAGTGAGAGATCTCGTTGGTGATTTCATACCAAGTAGCCTGTGAGGCGTGACACAGGCAAGAGTAAAATCAGACTCCCGCGGGTAGAATACCAAGGCGTGCGATCCTCAGCTACTGCTATAGTGTCTATCCCTTCTCGCAGGGAAGGTGGCACTTACCACTGGCGGCCTAGCGCGTACCGTCCCGGCCAGCTCGGGACGAACTCGAGCCTATGCTTATTGATCTTTTCCAGTCGGGCAACACAGCGAGAGCCTCGCGGTGGGAGCGATAAGGGCCCACGGAGCCCAACGATCCGCGCGTTTCTCGCACCACGACGAAGCACCGACCGCCTGACGCCGGAGCACCGCCTATTCAACGGACTGCGCGACTTGGTATCCGGCCCCGTCTTATAAAGCTGTGCATATTTGTGTTCGTGGACGGAGTTTGGTGGGCGGCTACGGGACAAGAGGTAGTGCCCCACGAAGGACGATTGCGGTGCAGCAGCAAGCCCCCGAAGCTCACGTTCTCCGGCCGACTCTGCTAGCCAATTGGCGCTTGTCCCCATGCCTGACACCCCGTCTACTTTCCGAGATTCGGGTAGCTTGAGTGACTCTCCAGTATGGGAATCACGTAAGCTCTATTACTCCGTCTCGCCACCTCACCGCCGCGCTGTGGCACTGCCCTGTACTCTGCGGGGGGGCATCCTGCCTGCCTCCGATATCACGCTTTTTGGGCGTCCGCTCGGCGCACCGGCCTCAAGGATTGATCTGAACTATGCAGACGACGGTGCGGCTGACCGGTCCGCGGCTCCACGTTTCCGGCCAGGCAATACCGCGTGTATCATCTTTGGCATATTTGGCATGCCGGAAGGTGTGATTCAGGTGGCCGTTGACCGATTCTCTCTGCCCCATGACGCCGGATTCAGGCCGAGCCTTGCAGCCTACGAGGGTTTTGGCCCACTGGATCTGAGAAAGTGACTACTTCCTTAACAAGGTGCTGATTGCGTGGCGAGGTTTAACGGGAGCAGACCAATTGGACGGGTCGGCGAACCTGGCGAGCACGGTCCTACACGCTAGGACGTGCGGGGTCGCCCTTCGCTACCGGAGGCTCCGTCGGTGCACGCCGTACGAACGATTCATATTAACGACCGTACGGGGTGCTCCGGCCACACCGTGGCCATGACCGCAGCAGACGTTTACACCGGCATTTGTTCGTGGCATTTATCCGAGGCTAGCGCCTTCGGCAAAAACTGTCGATTTGAGGATACTCGTCGGCGACCCTCTACCAACGGTTAGTAAAAGGGGAGAGTGCTAGCTGGGCCGCGGATGGGCTATTGGCCATATGATGGGACGGGGGGGGTCCCAGTCTTTGTGTCGCCTACACACGGTCGAGTCCTGCTTTGCACGGG
>6401_7_10_1991.5
ACCCTCTAGCACAGAGAGCGGCCGGGCCGTGACGGCCCAGTGGCTGCGACACTCGGCGCCGGTGCTTGGGGCGGCCCCGGGTCGCTTGCCGCCATGGATGCCCTAGTCACGCGCGCCGACTCGCTGTCGCCACACACCCGCCAGGAGCACAAGCCCCCTTGCAGGGAATCATAGAGGTTCAGGACGGTACCACCCTCGGCGACACCACAGCAGCGGCGGCTCGGGTGGCCCAAAGGGTCCATGCCAACGCGTCCCAATCGCCCATACCGGGTGGGCTCGTGTACCCAGAACCTCACAAGTCTGAGCTACTCCAGCACACAAACCGGCTGGCACCCACTGTCGGCCAAGCCCCATCCCCCTCCCCAGTCTCAGCTGCTTTTCCCCGTCGGTCATATCCGCTCACAGCGCTCCTGACCTAGGAGAGTAGATAGCAGCCACCGCTGCGATAGGCCCCAGGGACGGCCACTACAGTACCCGAACACGGCGCAGACAGTCGGAGACTTACATGGGACGCGGTTTCGAGCGGACTCCGCATCAACATTGCAATGCCGAACTCATACGTGGGCGAGGATCCCAGGGCCCCCAATTCCTACACTAACAGTGGACCGGGCGGAGGCACACGAATGCCGGCATGAGGGCTCCCGCAGTAAAGGGAGGTATGCGTTCTATCATAAAGCAGTGGGTGCCTACCCTGTATCAGTGCTAGACTAAAATAGAGAAGGAAGGTCCAACTCGACGCGCTACTCGCAGGGTCCAGGATCCCACAGTCTAACGTAGGGGGGCCTGCAGTCGAGGAATCTGGTTGTTAGCGTACCGTAGAACTCGCTCAGGGAGAAGGGAGTCGCGGAAACATGCCCGGGATGACAAGGAACGGGCTGTAGGTCCACCCTTCGCAGCACCACTAGGAGCTCCCGTAATGTGCCTCACAACTTTCGTTGTTACACAACCAGAAAGTCAGGCGATCCAGATATGCGGCTAGTGCTAGGCAAATCTGAGAGAGAAGTAACGGCGTATAAGCGGCGCCATACGTTTAGTTTCCGTTGGGGCCGCCATTGGCGGTGGCAGCCATGTCGCAAACTCGCAAATGCGAAGGTGCGTTTGTTTCAGCTATCTCCGCAGTCAGATTTAGCGTCAGCCGCCGAGCTCGGATAAAGATCTCTCGGGGGACCATTAGCGTCCCGAGCCCTAGAAAGTAAGGTTCGCATATGCTATAGCACTGCGTGGTGTGTGTGGTCTAGATCCAGTGCCCGCTACTGTTATTACGCACCGGTCCATGGGGCAGCGGGAATGACCTACGGTGTCGGGTCCCGTTCCGGTTGGGCTTATGAGCTCCTCGACTACTTGTCGTCAAGCACCAAATTACAACCATATACCACGTGGCTTAGTAAAGCGAGCCGAAAAAGAAGTGGCAGGAGGGCGTGCCCCTCACCAAGATCCCAATCCAGGCGCACAGGGGCTACTAGCACCAGGCGGATCTAGGGATGCGCTACATCCATCTGAAAGCACGTCGGCTGTCCCAGACGTCCACCGTGTCTAAAGGCGAGGCGCCTCGCCACAAGGACCTGGTCAAGAAATGACATTTCGGGCGTGCGACCAACACAATTCTTATGCCGTACTGCGGAGACGTCTCTGAGCGAGACAGCGGACGAGACAACTACGAGTGAATTGCTGGGTATTCCCGTATTTCAAGCGATGGACTTGGGTCATGCGTTTAACCCCGAGCGCCTCGGTAGGCGTCGTCTTACATGCCCTATCATCTGGACTGGCTACGGGTCGCAGAGCCATGGGGTGGAAGGAGGCTGTCTGGGTACCAGAAGATCAGTTAGCCAGCGTGAGTTCAATCGGCTAGGAAACACCTTGAATACGGTGGACCGTGTCTCCTCCAGATGCTCGCGTTCGGGTTGGGGTCTTGGCACCAGCCCGGACGTCATACTGGCGACAGACCGGCCGGACTCGTTGCCTGCCTGTGACACGACAGTGGTATCCGTTTGGCCTCGGCC
TGACATTGAAGCGGATCGCGCGTTCGTCTGCGGGCTGTGCTGGGGCCGTAAATGGGTGAGTGAGAGATCTCGTTGGTGATTTCATACCAAGTAGCCTGTGAGGCGTGACACAGGCAAGAGTAAAATCAGACTCCCGCGGGTAGAATACCAAGGCGTGCGATCCTCAGCTACTGCTATAGTGTCTATCCCTTCTCGCAGGGAAGGTGGCACTTACCACTGGCGGCCTAGCGCGTACCGTCCCGGCCAGCTCGGGACGAACTCGAGCCTATGCTTGTTGATCTTTTCCAGTCGGGCAACACAGCGAGAGCCTCGCGGTGGGAGCGATAAGGGCCCACGGAGCCCAACGATCCGCGCGTTTCTCGCACCACGACGAAGCACCGACCGCCCGACGCCGGAGCACCGCCTATTCAACGGACTGCGCGACTTGGTATCCGGCCCCGTCTTATAAAGCTGTGCATATTTGTGTTCGTGGACGGAGTTTGGTGGGCGGCTACGGGACAAGAGGTAGTGCCCCACGAAGGACGATTGCGGTGCAGCAGCAAGCCCCCGAAGCTCACGTTCTCCGGCCGACTCTGCTAGCCAATTGGCGCTTGTCCCCATGCCTGACACCCCGTCTACTTTCCGAGATTCGGGTAGCTTGAGTGACTCTCCAGTTTGGGAATCACGTAAGCTCTATTACTCCGTCTCGCCACCTCACCGCCGCGCTGTGGCACTGCCCTGTACTCTGCGGGGGGGCATCCTGCCTGCCTCCGATATCACGCTTTTTGGGCGTCCGCTCGGCGCACCGGCCTCAAGGATTGATCTGAACTATGCAGACGACGGTGCGGCTGACCGGTCCGCGGCTCCACGTTTCCGGCCAGGCAATACCGCGTGTATCATCTTTGGCCTATTTGGCATGCCGGAAGGTGTGATTCAGGTGGCCGTTGACCGATTCTCTCTGCCCCATGACGCCGGATTCAGGCCGAGCCTTGCAGCCTACGAGGGTTTTGGCCCACTGGATCTGGGAAAGTGACTACTTCCTTAACAAGGTGCTGATTGCGTGGCGAGGTTTAACGGGAGCAGACCAATTGGACGGGTCGGCGAACCTGGCGAGCACGGTCCTACACGCTAGGACGTGCGGGGTCGCCCTTCGCTACCGGAGGCTCTGTCGGTGCACGCCGTACGAACGATTCATATTAACGACCGTACGGGGTGCTCCGGCCACACCGTGGCCATGACCGCAGCAGACGTTTACACCGGCATTTGTTCGTGGCATTTATCCGAGGCTAGCGCCTTCGGCAAAAACTGTCGATTTGAGGATACTCGTCGGCGACCCTCTACCAACGGTTAGTAAAAGGGGAGAGTGCTAGCTGGGCCGCGGATGGGCTATTGGCCATATGATGGGACGGGGGGGGTCCCAGTCTTTGTGTCGCCCACACACGGTCGAGTCCTGCTTTGCACGGG
>6401_7_4_1991.5
ACCCTCTAGCACACAGAGCGGCCGGGCCGTGACGGCCCAGTGGCTGCGACACTCGGCGCCGGTGCTTGGGGCGGCCCCGGGTCGCTTGCCGCCATGGATGCCCTAGTCACGCGCGCCGACTCGCTGTCGCCACACACCCGCCAGGAGCACAAGCCCCCTTGCAGGGAATCATAGAGGTTCAGGATGGTACCACCCTCGGCGACACCACAGCAGCGGCGGCTCGGGTGGCCCAAAGGGTCCATGCCAACGCGTCCCAATCGCCCATACCGGGTGGGCTCGTGTACCCAGAACCTCACAAGTCTGAGCTACTCCAGCACACAAACCGGCTGGCACCCACTGTCGGCCAAGCCCCATCCCCCTCCCCAGTCTCAGCTGCTTTTCCCCGTCGGTCATATCCGCTCACAGCGCTCCTGACCTAGGAGAGTAGATAGCAGCCACCGCTGCGATAGGCCCCAGGGACGGCCACTACAGTACCCGAACACGGCGCAGACAGTCGGAGACTTACATGGGACGCGGTTTCGAGCGGACTCCGCATCAACATTGCTATGCCGAACTCATACGTGGGCGAGGATCCCAGGGCCCCCAATTCCTACACTAACAGTGGACCGGGCGGAGGCACACGAATGCCGGCATGAGGGCTCCCGCAGTAAAGGGAGGTATGCGTTCTATCATAAAGCAGTGGGTGCCTACCCTGTATCAGTGCTAGACTAAAATAGAGAAGGAAGGTCCAACTCGACGCGCTACTCGCAGGGTCCAGGATCCCACAGTCCAACGTAGGGGGGCCTGCAGTCGAGGAATCTGGTTGTTAGCGTACCGTAGAACTCGCTCAGGGAGAAGGGAGTCGCGGAAACATGCCCGGGATGACAAGGAACGGGCTGTAGGTCCACCCTTCGCAGCACCACTAGGAGCTCCCGTAATGTGCCTCACAACTTTCGTTGTTACACAACCAGAAAGTCAGGCGATCCAGATATGCGGCTAGTGCTAGGCTAATCTGAGAGAGAAGTAACGGCGTATAAGCGGCGCCATACGTTTAGTTTCCGTTGGGGCCGCCATTGGCGGTGGCAGCCATGTCGCAAACTCGCAAATGCGAAGGTGCGTTTGTTTTTGCTATCTCCGCAGTCAGATTTAGCGTCAGCCGCCGAGCTCGGATAAAGATCTCTCGGGGGACCATTAGCGTCCCGAGCCCTAGAAAGTAAGGTTCGCATATGCTATAGCACTGCGTGGTGTGTGTGGTTTAGATCCAGTGCCCGCTACTGTTATTACGCACCGGTCCATGGGGCAGCGGGAATGACCTACGGTGTCGGGTCCCGTTCCGGTTGGGCTTATGAGCTCCTCGACTACTTGTCGTCAAGCACCAAATTACAACCATATACCACGTGGCTTAGTAAAGCGAGCCGAAAAAGAAGTGGCAGGAGGGCGTGCCCCTCACCAAGATCCCAATCCAGGCGCACAGGGGCTACTAGCACCAGGCGGATCTAGGGATGCGCTACATCCATCTGAAAGCACGTCGGCTGTCCCAGACATCCACCGTGTCTAAAGGCGAGGCGCCTCGCCACAAGGACCTGGTCAAGAAATGACATTTTGGGCGTGCGACCAACACAATTCTTATGCCGTACTGCGGAGACGTCTCTGAGCGAGACAGCGGACGAGACAACTACGAGTGAATTGCTGGGTATTCCCGTATTTCAAGCGATGGACTTGGGTCATGCGTTTAACCCCGAGCGCCTCGGTAGGCGTCGTCTTACATGCCCTATCATCTGGACTGGCTACGGGTCGCAGAGCCATGGGGTGGAAGGAGGCTGTCTGGGTACCAGAAGATCAGTTAGCCAGCGTGAGTTCAATCGGCTAGGAAACACCTTGAATACGGTGGATCGTGTCTCCTCCAGATGCTCGCGTTCGGGTTGGGGTCTTGGCACCAGCCCGGACGTCATACTGGCGACAGACCGGCCGGACTCGTTGCCTGCCTGTGACACGACAGTGGTATCCGTTTGGCCTCGGCC
TGACATTGAAGCGGATCGCGCGTTCGTCTGCGGGCTGTGCTGGGGCCGTAAATGGGTGAGTGAGAGATCTCGTTGGTGATTTCATACCAAGTAGCCTGTGAGGCGTGACACAGGCAAGAGTAAAATCAGACTCCCGCGGGTAGAATACCAAGGCGTGCGATCCTCAGCTACTGCTATAGTGTCTATCCCTTCTCGCAGGGAAGGTGGCACTTACCACTGGCGGCCTAGCGCGTACCGTCCCGGCCAGCTCGGGACGAACTCGAGCCTATGCTTGTTGATCTTTTCCAGTCGGGCAACACAGCGAGAGCCTCGCGGTGGGAGCGATAAGGGCCCACGGAGCCCAACGATCCGCGCGTTTCTCGCACCACGACGAAGCACCGACCGCCTGACGCCGGAGCACCGCCTATTCAACGGACTGCGCGACTTGGTATCCGGCCCCGTCTTATAAAGCTGTGCATATTTGTGTTCGTGGACGGAGTTTGGTGGGCGGCTACGGGACAAGAGGTAGTGCCCCACGAAGGACGATTGCGGTGCAGCAGCAAGCCCCCGAAGCTCACGTTCTCCGGCCGACTCTGCTAGCCAATTGGCGCTTGTCCCCATGCCTGACACCCCGTCTACTTTCCGAGATTCGGGTAGCTTGAGTGACTCTCCAGTTTGGGAATCACGTAAGCTCTATTACTCCGTCTCGCCACTTCACCGCCGCGCTGTGGCACTGCCCTGTACTCTGCGGGGGGGCATCCTGCCTGCCTCCGATATCACGCTTTTTGGGCGTCCGCTCGGCGCACCGGCCTCAAGGATTGATCTGAACTATGCAGACGACGGTGCGGCTGACCGGTCCGCGGCTCCACGTTTCCGGCCAGGCAATACCGCGTGTATCATCTTTGGCCTATTTGGCATGCCGGAAGGTGTGATTCAGGTGGCCGTTGACCGATTCTCTCTGCCCCATGACGCCGGATTCAGGCCGAGCCTTGCAGCCTACGAGGGTTTTGGCCCACTGGATCTGGGAAAGTGACTACTTCCTTAACAAGGTGCTGATTGCGTGGCGAGGTTTAACGGGAGCAGACCAATTGGACGGGTCGGCGAACCTGGCGAGCACGGTCCTACACGCTAGGACGTGCGGGGTCGCCCTTCGCTACCGGAGGCTCTGTCGGTGCACGCCGTACGAACGATTCATATTAACGACCGTACGGGGTGCTCCGGCCACACCGTGGCCATGACCGCAGCAGACGTTTACACCGGCATTTGTTCGTGGCATTTATCCGAGGCTAGCGCCTTCGGCAAAAACTGTCGATTTGAGGATACTCGTCGGCGACCCTCTACCAACGGTTAGTAAAAGGGGAGAGTGCTAGCTGGGCCGCGGATGGGCTATTGGCCATATGATGGGACGGGGGGGGTCCCAGTCTTTGTGTCGCCTACACACGGTCGAGTCCTGCTTTGCACGGG
>6401_7_11_1991.5
ACCCTCTAGCACAGAGAGCGGCCGGGCCGTGACGGCCCAGTGGCTGCGACACTCGGCGCCGGTGCTTGGGGCGGCCCCGGGTCGCTTGCCGCCATGGATGCCCTAGTCACGCGCGCCGACTCGCTGTCGCCACACACCCGCCAGGAGCACAAGCCCCCTTGCAGGGAATCATAGAGGTTCAGGACGGTACCACCCTCGGCGACACCACAGCAGCGGCGGCTCGGGTGGCCCAAAGGGTCCATGCCAACGCGTCCCAATCGCCCATACCGGGTGGGCTCGTGTACCCAGAACCTCACAAGTCTGAGCTACTCCAGCACACAAACCGGCTGGCACCCACTGTCGGCCAAGCCCCATCCCCCTCCCCAGTCTCAGCTGCTTTTCCCCGTCGGTCATATCCGCTCACAGCGCTCCTGACCTAGGAGAGTAGATAGCAGCCACCGCTGCGATAGGCCCCAGGGACGGCCACTACAGTACCCGAACACGGCGCAGACAGTCGGAGACTTACATGGGACGCGGTTTCGAGCGGACTCCGCATCAACATTGCAATGCCGAACTCATACGTGGGCGAGGATCCCAGGGCCCCCAATTCCTACACTAACAGTGGACCGGGCGGAGGCACACGAATGCCGGCATGAGGGCTCCCGCAGTAAAGGGAGGTATGCGTTCTATCATAAAGCAGTGGGTGCCTACCCTGTATCAGTGCTAGACTAAAATAGAGAAGGAAGGTCCAACTCGACGCGCTACTCGCAGGGTCCAGGATCCCACAGTCTAACGTAGGGGGGCCTGCAGTCGAGGAATCTGGTTGTTAGCGTACCGTAGAACTCGCTCAGGGAGAAGGGAGTCGCGGAAACATGCCCGGGATGACAAGGAACGGGCTGTAGGTCCACCCTTCGCAGCACCACTAGGAGCTCCCGTAATGTGCCTCACAACTTTCGTTGTTACACAACCAGAAAGTCAGGCGATCCAGATATGCGGCTAGTGCTAGGCAAATCTGAGAGAGAAGTAACGGCGTATAAGCGGCGCCATACGTTTAGTTTCCGTTGGGGCCGCCATTGGCGGTGGCAGCCATGTCGCAAACTCGCAAATGCGAAGGTGCGTTTGTTTCAGCTATCTCCGCAGTCAGATTTAGCGTCAGCCGCCGAGCTCGGATAAAGATCTCTCGGGGGACCATTAGCGTCCCGAGCCCTAGAAAGTAAGGTTCGCATATGCTATAGCACTGCGTGGTGTGTGTGGTCTAGATCCAGTGCCCGCTACTGTTATTACGCACCGGTCCATGGGGCAGCGGGAATGACCTACGGTGTCGGGTCCCGTTCCGGTTGGGCTTATGAGCTCCTCGACTACTTGTCGTCAAGCACCAAATTACAACCATATACCACGTGGCTTAGTAAAGCGAGCCGAAAAAGAAGTGGCAGGAGGGCGTGCCCCTCACCAAGATCCCAATCCAGGCGCACAGGGGCTACTAGCACCAGGCGGATCTAGGGATGCGCTACATCCATCTGAAAGCACGTCGGCTGTCCCAGACGTCCACCGTGTCTAAAGGCGAGGCGCCTCGCCACAAGGACCTGGTCAAGAAATGACATTTCGGGCGTGCGACCAACACAATTCTTATGCCGTACTGCGGAGACGTCTCTGAGCGAGACAGCGGACGAGACAACTACGAGTGAATTGCTGGGTATTCCCGTATTTCAAGCGATGGACTTGGGTCATGCGTTTAACCCCGAGCGCCTCGGTAGGCGTCGTCTTACATGCCCTATCATCTGGACTGGCTACGGGTCGCAGAGCCATGGGGTGGAAGGAGGCTGTCTGGGTACCAGAAGATCAGTTAGCCAGCGTGAGTTCAATCGGCTAGGAAACACCTTGAATACGGTGGACCGTGTCTCCTCCAGATGCTCGCGTTCGGGTTGGGGTCTTGGCACCAGCCCGGACGTCATACTGGCGACAGACCGGCCGGACTCGTTGCCTGCCTGTGACACGACAGTGGTATCCGTTTGGCCTCGGCC
TGACATTGAAGCGGATCGCGCGTTCGTCTGCGGGCTGTGCTGGGGCCGTAAATGGGTGAGTGAGAGATCTCGTTGGTGATTTCATACCAAGTAGCCTGTGAGGCGTGACACAGGCAAGAGTAAAATCAGACTCCCGCGGGTAGAATACCAAGGCGTGCGATCCTCAGCTACTGCTATAGTGTCTATCCCTTCTCGCAGGGAAGGTGGCACTTACCACTGGCGGCCTAGCGCGTACCGTCCCGGCCAGCTCGGGACGAACTCGAGCCTATGCTTGTTGATCTTTTCCAGTCGGGCAACACAGCGAGAGCCTCGCGGTGGGAGCGATAAGGGCCCACGGAGCCCAACGATCCGCGCGTTTCTCGCACCACGACGAAGCACCGACCGCCCGACGCCGGAGCACCGCCTATTCAACGGACTGCGCGACTTGGTATCCGGCCCCGTCTTATAAAGCTGTGCATATTTGTGTTCGTGGACGGAGTTTGGTGGGCAGCTACGGGACAAGAGGTAGTGCCCCACGAAGGACGATTGCGGTGCAGCAGCAAGCCCCCGAAGCTCACGTTCTCCGGCCGACTCTGCTAGCCAATTGGCGCTTGTCCCCATGCCTGACACCCCGTCTACTTTCCGAGATTCGGGTAGCTTGAGTGACTCTCCAGTTTGGGAATCACGTAAGCTCTATTACTCCGTCTCGCCACCTCACCGCCGCGCTGTGGCACTGCCCTGTACTCTGCGGGGGGGCATCCTGCCTGCCTCCGATATCACGCTTTTTGGGCGTCCGCTCGGCGCACCGGCCTCAAGGATTGATCTGAACTATGCAGACGACGGTGCGGCTGACCGGTCCGCGGCTCCACGTTTCCGGCCAGGCAATACCGCGTGTATCATCTTTGGCCTATTTGGCATGCCGGAAGGTGTGATTCAGGTGGCCGTTGACCGATTCTCTCTGCCCCATGACGCCGGATTCAGGCCGAGCCTTGCAGCCTACGAGGGTTTTGGCCCACTGGATCTGGGAAAGTGACTACTTCCTTAACAAGGTGCTGATTGCGTGGCGAGGTTTAACGGGAGCAGACCAATTGGACGGGTCGGCGAACCTGGCGAGCACGGTCCTACACGCTAGGACGTGCGGGGTCGCCCTTCGCTACCGGAGGCTCTGTCGGTGCACGCCGTACGAACGATTCATATTAACGACCGTACGGGGTGCTCCGGCCACACCGTGGCCATGACCGCAGCAGACGTTTACACCGGCATTTGTTCGTGGCATTTATCCGAGGCTAGCGCCTTCGGCAAAAACTGTCGATTTGAGGATACTCGTCGGCGACCCTCTACCAACGGTTAGTAAAAGGGGAGAGTGCTAGCTGGGCCGCGGATGGGCTATTGGCCATATGATGGGACGGGGGGGGTCCCAGTCTTTGTGTCGCCCACACACGGTCGAGTCCTGCTTTGCACGGG
>6401_7_6_1991.5
ACCCTCTAGCACAGAGAGCGGCCGGGCCGTGACGGCCCAGTGGCTGCGACACTCGGCGCCGGTGCTTGGGGCGGCCCCGGGTCGCTTGCCGCCATGGATGCCCTAGTCACGCGCGCCGACTCGCTGTCGCCACACACCCGCCAGGAGCACAAGCCCCCTTGCAGGGAATCATAGAGGTTCAGGACGGTACCACCCTCGGCGACACCACAGCAGCGGCGGCTCGGGTGGCCCAAAGGGTCCATGCCAACGCGTCCCAATCGCCCATACCGGGTGGGCTCGTGTACCCAGAACCTCACAAGTCTGAGCTACTCCAGCACACAAACCGGCTGGCACCCACTGTCGGCCAAGCCCCATCCCCCTCCCCAGTCTCAGCTGCTTTTCCCCGTCGGTCATATCCGCTCACAGCGCTCCTGACCTAGGAGAGTAGATAGCAGCCACCGCTGCGATAGGCCCCAGGGACGGCCACTACAGTACCCGAACACGGCGCAGACAGTCGGAGACTTACATGGGACGCGGTTTCGAGCGGACTCCGCATCAACATTGCAATGCCGAACTCATACGTGGGCGAGGATCCCAGGGCCCCCAATTCCTACACTAACAGTGGACCGGGCGGAGGCACACGAATGCCGGCATGAGGGCTCCCGCAGTAAAGGGAGGTATGCGTTCTATCATAAAGCAGTGGGTGCCTACCCTGTATCAGTGCTAGACTAAAATAGAGAAGGAAGGTCCAACTCGACGCGCTACTCGCAGGGTCCAGGATCCCACAGTCCAACGTAGGGGGGCCTGCAGTCGAGGAATCTGGTTGTTAGCGTACCGTAGAACTCGCTCAGGGAGAAGGGAGTCGCGGAAACATGCCCGGGATGACAAGGAACGGGCTGTAGGTCCACCCTTCGCAGCACCACTAGGAGCTCCCGTAATGTGCCTCACAACTTTCGTTGTTACACAACCAGAAAGTCAGGCGATCCAGATATGCGGCTAGTGCTAGGCTAATCTGAGAGAGAAGTAACGGCGTATAAGCGGCGCCATACGTTTAGTTTCCGTTGGGGCCGCCATTGGCGGTGGCAGCCATGTCGCAAACTCGCAAATGCGAAGGTGCGTTTGTTTCAGCTATCTCCGCAGTCAGATTTAGCGTCAGCCGCCGAGCTCGGATAAAGATCTCTCGGGGGACCATTAGCGTCCCGAGCCCTAGAAAGTAAGGTTCGCATATGCTATAGCACTGCGTGGTGTGTGTGGTCTAGATCCAGTGCCCGCTACTGTTATTACGCACCGGTCCATGGGGCAGCGGGAATGACCTACGGTGTCGGGTCCCGTTCCGGTTGGGCTTATGAGCTCCTCGACTACTTGTCGTCAAGCACCAAATTACAACCATATACCACGTGGCTTAGTAAAGCGAGCCGAAAAAGAAGTGGCAGGAGGGCGTGCCCCTCACCAAGATCCCAATCCAGGCGCACAGGGGCTACTAGCACCAGGCGGATCTAGGGATGCGCTACATCCATCTGAAAGCACGTCGGCTGTCCCAGACGTCCACCGTGTCTAAAGGCGAGGCGCCTCGCCACAAGGACCTGGTCAAGAAATGACATTTCGGGCGTGCGACCAACACAATTCTTATGCCGTACTGCGGAGACGTCTCTGAGCGAGACAGCGGACGAGACAACTACGAGTGAATTGCTGGGTATTCCCGTATTTCAAGCGATGGACTTGGGTCATGCGTTTAACCCCGAGCGCCTCGGTAGGCGTCGTCTTACATGCCCTATCATCTGGACTGGCTACGGGTCGCAGAGCCATGGGGTGGAAGGAGGCTGTCTGGGTACCAGAAGATCAGTTAGCCAGCGTGAGTTCAATCGGCTAGGAAACACCTTGAATACGGTGGATCGTGTCTCCTCCAGATGCTCGCGTTCGGGTTGGGGTCTTGGCACCAGCCCGGACGTCATACTGGCGACAGACCGGCCGGACTCGTTGCCTGCCTGTGACACGACAGTGGTATCCGTTTGGCCTCGGCC
TGACATTGAAGCGGATCGCGCGTTCGTCTGCGAGCTGTGCTGGGGCCGTAAATGGGTGAGTGAGAGATCTCGTTGGTGATTTCATACCAAGTAGCCTGTGAGGCGTGACACAGGCAAGAGTAAAATCAGACTCCCGCGGGTAGAATACCAAGGCGTGCGATCCTCAGCTACTGCTATAGTGTCTATCCCTTCTCGCAGGGAAGGTGGCACTTACCACTGGCGGCCTAGCGCGTACCGTCCCGGCCAGCTCGGGACGAACTCGAGCCTATGCTTGTTGATCTTTTCCAGTCGGGCAACACAGCGAGAGCCTCGCGGTGGGAGCGATAAGGGCCCACGGAGCCCAACGATCCGCGCGTTTCTCGCACCACGACGAAGCACCGACCGCCTGACGCCGGAGCACCGCCTATTCAACGGACTGCGCGACTTGGTATCCGGCCCCGTCTTATAAAGCTGTGCATATTTGTGTTCGTGGACGGAGTTTGGTGGGCGGCTACGGGACAAGAGGTAGTGCCCCACGAAGGACGATTGCGGTGCAGCAGCAAGCCCCCGAAGCTCACGTTCTCCGGCCGACTCTGCTAGCCAATTGGCGCTTGTCCCCATGCCTGACACCCCGTCTACTTTCCGAGATTCGGGTAGCTTGAGTGACTCTCCAGTTTGGGAATCACGTAAGCTCTATTACTCCGTCTCGCCACCTCACCGCCGCGCTGTGGCACTGCCCTGTACTCTGCGGGGGGGCATCCTGCCTGCCTCCGATATCACGCTTTTTGGGCGTCCGCTCGGCGCACCGGCCTCAAGGATTGATCTGAACTATGCAGACGACGGTGCGGCTGACCGGTCCGCGGCTCCACGTTTCCGGCCAGGCAATACCGCGTGTATCATCTTTGGCCTATTTGGCATGCCGGAAGGTGTGATTCAGGTGGCCGTTGACCGATTCTCTCTGCCCCATGACGCCGGATTCAGGCCGAGCCTTGCAGCCTACGAGGGTTTTGGCCCACTGGATCTGGGAAAGTGACTACTTCCTTAACAAGGTGCTGATTGCGTGGCGAGGTTTAACGGGAGCAGACCAATTGGACGGGTCGGCGAACCTGGCGAGCACGGTCCTACACGCTAGGACGTGCGGGGTCGCCCTTCGCTACCGGAGGCTCTGTCGGTGCACGCCGTACGAACGATTCATATTAACGACCGTACGGGGTGCTCCGGCCACACCGTGGCCATGACCGCAGCAGACGTTTACACCGGCATTTGTTCGTGGCATTTATCCGAGGCTAGCGCCTTCGGCAAAAACTGTCGATTTGAGGATACTCGTCGGCGACCCTCTACCAACGGTTAGTAAAAGGGGAGAGTGCTAGCTGGGCCGCGGATGGGCTATTGGCCATATGATGGGACGGGGGGGGTCCCAGTCTTTGTGTCGCCTACACACGGTCGAGTCCTGCTTTGCACGGG
