# Supplementary material for: The effect of genetic structure on molecular dating and tests for temporal signal
Source: Methods Ecol Evol. 2015 Sep 22;7(1):80–9. doi: 10.1111/2041-210X.12466 (PMC4832290; doi:10.1111/2041-210X.12466)
Supplement: Supplementary file 10 — Appendix S8. An example tree input file. [file MEE3-7-80-s010.tre]

(((((6401_7_3_1991.5:0.003224134629,6401_7_4_1991.5:0.002618909305):1.899169728e-05,(6401_7_10_1991.5:-5.903370523e-06,6401_7_11_1991.5:0.0002965199838):0.001438984027):3.28583723e-05,6401_7_6_1991.5:0.0002540070598):0.0113112417,(((4351_2_6_1996.5:0.0005714835899,4351_2_4_1996.5:0.00117338212):9.704704477e-06,4351_2_7_1996.5:-1.008561823e-05):5.112848131e-06,4351_2_5_1996.5:-5.112848131e-06):0.005572147389):0.0008931568113,((4351_3_8_2008.102778:0.0002889562352,4351_3_5_2008.380556:0.0002922522003):4.085536433e-06,4351_3_10_2008.280556:-4.127298539e-06):0.009129721751);
