# Supplementary material for: The effect of genetic structure on molecular dating and tests for temporal signal
Source: Methods Ecol Evol. 2015 Sep 22;7(1):80–9. doi: 10.1111/2041-210X.12466 (PMC4832290; doi:10.1111/2041-210X.12466)
Supplement: Supplementary file 11 — Appendix S9. An example BEAST xml input file. [file MEE3-7-80-s011.zip]

Archive with 1 entries (1 files):
- mee312466-sup-0011-12_ST22.xml
