# Supplementary material for: The effect of genetic structure on molecular dating and tests for temporal signal
Source: Methods Ecol Evol. 2015 Sep 22;7(1):80–9. doi: 10.1111/2041-210X.12466 (PMC4832290; doi:10.1111/2041-210X.12466)
Supplement: Supplementary file 11 — Appendix S9. An example BEAST xml input file. [file MEE3-7-80-s011.zip › mee312466-sup-0011-12_ST22.xml]

<?xml version="1.0" standalone="yes"?>

<!-- Generated by BEAUTi v1.7.4                                              -->
<!--       by Alexei J. Drummond, Andrew Rambaut and Marc A. Suchard         -->
<!--       Department of Computer Science, University of Auckland and        -->
<!--       Institute of Evolutionary Biology, University of Edinburgh        -->
<!--       David Geffen School of Medicine, University of California, Los Angeles-->
<!--       http://beast.bio.ed.ac.uk/                                        -->
<beast>

	<!-- The list of taxa to be analysed (can also include dates/ages).          -->
	<!-- ntax=12                                                                 -->
	<taxa id="taxa">
		<taxon id="4351_3_8_2008.102778">
			<date value="2008.102778" direction="forwards" units="years"/>
		</taxon>
		<taxon id="4351_3_5_2008.380556">
			<date value="2008.380556" direction="forwards" units="years"/>
		</taxon>
		<taxon id="4351_3_10_2008.280556">
			<date value="2008.280556" direction="forwards" units="years"/>
		</taxon>
		<taxon id="4351_2_6_1996.5">
			<date value="1996.5" direction="forwards" units="years"/>
		</taxon>
		<taxon id="4351_2_4_1996.5">
			<date value="1996.5" direction="forwards" units="years"/>
		</taxon>
		<taxon id="4351_2_7_1996.5">
			<date value="1996.5" direction="forwards" units="years"/>
		</taxon>
		<taxon id="4351_2_5_1996.5">
			<date value="1996.5" direction="forwards" units="years"/>
		</taxon>
		<taxon id="6401_7_3_1991.5">
			<date value="1991.5" direction="forwards" units="years"/>
		</taxon>
		<taxon id="6401_7_10_1991.5">
			<date value="1991.5" direction="forwards" units="years"/>
		</taxon>
		<taxon id="6401_7_4_1991.5">
			<date value="1991.5" direction="forwards" units="years"/>
		</taxon>
		<taxon id="6401_7_11_1991.5">
			<date value="1991.5" direction="forwards" units="years"/>
		</taxon>
		<taxon id="6401_7_6_1991.5">
			<date value="1991.5" direction="forwards" units="years"/>
		</taxon>
	</taxa>

	<!-- The sequence alignment (each sequence refers to a taxon above).         -->
	<!-- ntax=12 nchar=3443                                                      -->
	<alignment id="alignment" dataType="nucleotide">
		<sequence>
			<taxon idref="4351_3_8_2008.102778"/>
			ACCCTTTAGCGCAGAGAGCGGCCGGGCCGTGACGGCCCAGTGGCTGCGACACACGGCGCCGGTGCTTGGGGCGGCCCCGGGTCGCTTGCCGCCATGGATGCCCTAGTCACGCGCGCCGACACGCTGTCGCCACACGACCGCCAGGAGCACAAGCCCCCTTGCAGGGAATTATAAAGGTTCAGGACGGTACCACCCTCGGCGACACCACGGCAGCGGCGGCTCGGGTGGCCGAAAGGGTCCATGCCAACGCGTCCCAATCGCCCATACCGGGTGGGCTCGTGTACCCAGAACCTCACAAGTCTGAGCGACTCCAGCACACAAACCGGCTGGCACCCACTGTCGGCCAAGCCCCATCCCCCTCCCCAGTCTCAGCTGCTTTTCCCCGTCGGTCATATCCGCTCACAGCGCTCCTGACTTAGGAGAGTAGATAGCAGCCACCGCTGCGATAGGCCCCAGGGACGGCCACTACAGTACCCGAACACGGCGCAGACAGTCGGAGACTTACATGGGACGCGGTTTCGAGCGGATTCCGCATCAACATTGCAATGTCGAACTCATACGTGGGCGAGGATCCCAGGGCCCCCAATTCCTACACTAACAGTGGACCGGGCGGAGGCACACGAATGCCGGCATGAGGGCTCCCGCAGTAAAGGGAGGTATGTGTTCTATCACAAAGCAGTGGGTGCCTACCCTGTATCAGTGCTAGACTAAAATAGAGAAGGAAGGTCCAACTCGACGCGCTACTCGCAGGGTCCAGGATCCCATAGTCCAACGTAGGGGGACCTGCAGTCGAGGAATCTGGTTGTTAGCGTACCGTAGAACTCGCTCAGGGAGAAGGGAGTCGCGGAAACATGCCCGGGATGACAAGGAACGGGCTGTAGGTCCACCCTTCGCAGCACCACTAGGAGCTCCCGTAATGCGCCTCACAACTTTCGTTGTTACACAACCAGAAAGTCAGGCGATCCAGATATGCGGCTAGTGCTAGGCTTATCTGAGAGAGAAGTAACGGCGTATAAGCGGCGTCATACGTTTAGTTTCCGTTGGGGCCGCCATTGGCGGTGGCAGCCATGTCGCAAACTCGCAAATGCGAAGGTGCGTTTGTTTCAGCTATCTCCGCAGTCAGATTTAGCGTCAGCCGCCGAGCTCGGATAAAGATCTCTCGGGGGACCATTAGCGTCCCGAGCCCTAGAAAGTAAGGTTCGCATATGCTATAGCACTGCGTGGTGTGTGTGGTCTAGATCCAGTGCCCGTTACTGTTATTACGCACCGGTCCATGGGGCAGCGAGAGTGACCTACGATGTCGGGTCCCGTTCCGGTTGGGCTTATGAGCTCCTCGACTACTTGTCGTCAAGCACCAAATTACAACCATATACTACGTGGCTTAGTAAAGCGAGCCGAAAAAGAAGTGGCAGGAGGGTGTGCCCCTCACTAAAATCCCAATCCAGGCGCACAGGGGCTACTAGCACCAGGCGGATCTAGGGATGCGCTACACTCATCTGAAAGCACGTCGGCTGTCCCAGACGTCCACCGTGTCTAAAGGCGAGGCGCCTCGCCACAAGGACCTGGTCAAGAAATAACATTTCGGGCGTGCGACCAACACAATTCTTATGCCGTACTGCGGAGACGTCTTTGAGCGAGACAGCGGACGATACAACTACGAGTGAATTGCTGGATATTCCCGTATTTCAAGCGATGGACTTGGGTCATGCGTTTAACCCCGAGCGCCTCGTTAGGCGTCGTTTTACATGCCCTATCATCTGGACTGGCTAAGGGTCGCAGAGTCATGGGGTGGAAGGAGGCTGTCTGGGTACCAGAAGATCAGTTAGCCAGCGTGAGTTCAATCGGCTAGGAAGCACCTTGAATACGGTGGATCGTGTCTCCTCCAGATGCTCGCGTTCGGGTTGGGGTCTTGGCACCAGCCCGGACGTCATACTGGCGGCAGACCGGCCGGACTCGTTGCCTGCCTGTGACACGACAGTGGTGTCCGTTTGGCCTCGGCC
			TGACATTGAAGCGGATCGCACGTTCGTCTGCGGGCTGTGCTGGGGCCGTAAATGGGTGAGTGAGAGATCTCGTTGGTGATTTCATACCAAGTAGCCTGTAAGGCGTGACACAGGCAAGAGTAAAATCAGACTCCCGCGGGTAGAATACCAAGGCGTGTGATCCTCAGCTAATGCTATAGTGTCTATCCCTTCTCGCAGGGAAGGTGGCACTTACCACTGGCGGCCTAGCGCGTACCGTCCCGTCCAGCTCGGGACGAACTCGAGCCTATGCTTGTTGATCTTTTCCAGTCAGGCAACACAGCGAGAGCCTCGCGGTGGGAGCGATGAGGGCCCACGGAGCCCAACGATCCGCGCGTTTCTCGCACCACGACGAAGCACCGACCGCCTGACGCCGGAGCACCGCCTATTCAACGGACTGCGCGACTTGGTATCCGGCCCCGTCTTATAAAGCTGTGCATATTTGTGTTCGTGGACGGAGCGTGGTGGGCGGCTACGGGACAAGAGGTACTGCCCCACGAAGGACGATTGCGGTGCAGCAGCAAGCCCCCGAAGCTCACGTACTCCGGCCGACTCTGCTAGCCAATTGGCGCTTGTCCTCATGCCTGACACCCCGTCTACTTTCCGAGATTCGGGTAGCTTGAGTGACTCTCCAGTTTGGGAATCACGTAAGCTCTATTACTCCGGCTCGCCACCTCACCGCCGCGCTGTGGCACTGCCCTGTACTCTGCGGGGGGGCATCCTGCCCGCCTCCGATATCACGCTTTTTGGGCGTCCGCTCGGCGCACCGGCCTCAAGGATTGATCTGAACTATGCAAACGACGGTGCGGCTGACCGGTCCGCGGCTACACGTTTCCGGCCAGGCAATACCGCGTGTATCATCTTTGGCCTATTTGGCACGCCGGAAAGTGTGATTCAGGTGGCCGTTGACCGATTCTCTCTGCCCCATGACGCCGGATTCAGGCCGCGCCTTGCAGCCTACGAGGGTTTTGGCCCACTGGATCTGGGAGAGTGACTACTTCCTCAACAAGGTGCTGATCGCGTGGCGAGGTTTAACGGGAGCAGACCAATTGGACGGGTCGGCGAATCTGGCGAGCAAGGTCCTACACGCTAGGACGTGCGGGGTCGCCCTTCGCTACCGGAGGCTCTGTCGGTGCACGCCGCACGAACGATTCATATTAGCGACCGTACGGGGTGCTCCGGCCACACCGTGGCCATGACCGCAGCAGACGTTTACACCGGCATTTGTTCGGGGCATTTATCCGAGGCTAGCGCCTTCGGCAAAAACTGTCGATTTGAGGATACTCGTCGGCGACTTTCTACCAACGGTTAGTAAAAGGGGAGAGTGCTAGCTGGGCCGCGGATGGGCTATTGGCCATATGATGGGACGGGGGGGGTCCCAGTCTTTGTGTCGCCTACGCACGGTCGAGTCCTGCTTTGTACGGG
		</sequence>
		<sequence>
			<taxon idref="4351_3_5_2008.380556"/>
			ACCCTTTAGCGCAGAGAGCGGCCGGGCCGTGACGGCCCAGTGGCTGCGACACACGGCGCCGGTGCTTGGGGCGGCCCCGGGTCGCTTGCCGCCATGGATGCCCTAGTCACGCGCGCCGACACGCTGTCGCCACACGACCGCCAGGAGCACAAGCCCCCTTGCAGGGAATTATAAAGGTTCAGGACGGTACCACCCTCGGCGACACCACGGCAGCGGCGGCTCGGGTGGCCGAAAGGGTCCATGCCAACGCGTCCCAATCGCCCATACCGGGTGGGCTCGTGTACCCAGAACCTCACAAGTCTGAGCTACTCCAGCACACAAACCGGCTGGCACCCACTGTCGGCCAAGCCCCATCCCCCTCCCCAGTCTCAGCTGCTTTTCCCCGTCGGTCATATCCGCTCACAGCGCTCCTGACTTAGGAGAGTAGATAGCAGCCACCGCTGCGATAGGCCCCAGGGACGGCCACTACAGTACCCGAACACGGCGCAGACAGTCGGAGACTTACATGGGACGCGGTTTCGAGCGGATTCCGCATCAACATTGCAATGTCGAACTCATACGTGGGCGAGGATCCCAGGGCCCCCAATTCCTACACTAACAGTGGACCGGGCGGAGGCACACGAATGCCGGCATGAGGGCTCCCGCAGTAAAGGGAGGTATGTGTTCTATCACAAAGCAGTGGGTGCCTACCCTGTATCAGTGCTAGACTAAAATAGAGAAGGAAGGTCCAACTCGACGCGCTACTCGCAGGGTCCAGGATCCCATAGTCCAACGTAGGGGGACCTGCAGTCGAGGAATCTGGTTGTTAGCGTACCGTAGAACTCGCTCAGGGAGAAGGGAGTCGCGGAAACATGCCCGGGATGACAAGGAACGGGCTGTAGGTCCACCCTTCGCAGCACCACTAGGAGCTCCCGTAATGCGCCTCACAACTTTCGTTGTTACACAACCAGAAAGTCAGGCGATCCAGATATGCGGCTAGTGCTAGGCTTATCTGAGAGAGAAGTAACGGCGTATAAGCGGCGTCATACGTTTAGTTTCCGTTGGGGCCGCCATTGGCGGTGGCAGCCATGTCGCAAACTCGCAAATGCGAAGGTGCGTTTGTTTCAGCTATCTCCGCAGTCAGATTTAGCGTCAGCCGCCGAGCTCGGATAAAGATCTCTCGGGGGACCATTAGCGTCCCGAGCCCTGGAAAGTAAGGTTCGCATATGCTATAGCACTGCGTGGTGTGTGTGGTCTAGATCCAGTGCCCGTTACTGTTATTACGCACCGGTCCATGGGGCAGCGAGAGTGACCTACGATGTCGGGTCCCGTTCCGGTTGGGCTTATGAGCTCCTCGACTACTTGTCGTCAAGCACCAAATTACAACCATATACTACGTGGCTTAGTAAAGCGAGCCGAAAAAGAAGTGGCAGGAGGGTGTGCCCCTCACTAAAATCCCAATCCAGGCGCACAGGGGCTACTAGCACCAGGCGGATCTAGGGATGCGCTACACTCATCTGAAAGCACGTCGGCTGTCCCAGACGTCCACCGTGTCTAAAGGCGAGGCGCCTCGCCACAAGGACCTGGTCAAGAAATAACATTTCGGGCGTGCGACCAACACAATTCTTATGCCGTACTGCGGAGACGTCTTTGAGCGAGACAGCGGACGATACAACTACGAGTGAATTGCTGGATATTCCCGTATTTCAAGCGATGGACTTGGGTCATGCGTTTAACCCCGAGCGCCTCGTTAGGCGTCGTTTTACATGCCCTATCATCTGGACTGGCTAAGGGTCGCAGAGTCATGGGGTGGAAGGAGGCTGTCTGGGTACCAGAAGATCAGTTAGCCAGCGTGAGTTCAATCGGCTAGGAAGCACCTTGAATACGGTGGATCGTGTCTCCTCCAGATGCTCGCGTTCGGGTTGGGGTCTTGGCACCAGCCCGGACGTCATACTGGCGGCAGACCGGCCGGACTCGTTGCCTGCCTGTGACACGACAGTGGTGTCCGTTTGGCCTCGGCC
			TGACATTGAAGCGGATCGCACGTTCGTCTGCGGGCTGTGCTGGGGCCGTAAATGGGTGAGTGAGAGATCTCGTTGGTGATTTCATACCAAGTAGCCTGTAAGGCGTGACACAGGCAAGAGTAAAATCAGACTCCCGCGGGTAGAATACCAAGGCGTGTGATCCTCAGCTAATGCTATAGTGTCTATCCCTTCTCGCAGGGAAGGTGGCACTTACCACTGGCGGCCTAGCGCGTACCGTCCCGTCCAGCTCGGGACGAACTCGAGCCTATGCTTGTTGATCTTTTCCAGTCAGGCAACACAGCGAGAGCCTCGCGGTGGGAGCGATGAGGGCCCACGGAGCCCAACGATCCGCGCGTTTCTCGCACCACGACGAAGCACCGACCGCCTGACGCCGGAGCACCGCCTATTCAACGGACTGCGCGACTTGGTATCCGGCCCCGTCTTATAAAGCTGTGCATATTTGTGTTCGTGGACGGAGCGTGGTGGGCGGCTACGGGACAAGAGGTACTGCCCCACGAAGGACGATTGCGGTGCAGCAGCAAGCCCCCGAAGCTCACGTACTCCGGCCGACTCTGCTAGCCAATTGGCGCTTGTCCTCATGCCTGACACCCCGTCTACTTTCCGAGATTCGGGTAGCTTGAGTGACTCTCCAGTTTGGGAATCACGTAAGCTCTATTACTCCGGCTCGCCACCTCACCGCCGCGCTGTGGCACTGCCCTGTACTCTGCGGGGGGGCATCCTGCCCGCCTCCGATATCACGCTTTTTGGGCGTCCGCTCGGCGCACCGGCCTCAAGGATTGATCTGAACTATGCAAACGACGGTGCGGCTGACCGGTCCGCGGCTACACGTTTCCGGCCAGGCAATACCGCGTGTATCATCTTTGGCCTATTTGGCACGCCGGAAAGTGTGATTCAGGTGGCCGTTGACCGATTCTCTCTGCCCCATGACGCCGGATTCAGGCCGCGCCTTGCAGCCTACGAGGGTTTTGGCCCACTGGATCTGGGAGAGTGACTACTTCCTCAACAAGGTGCTGATCGCGTGGCGAGGTTTAACGGGAGCAGACCAATTGGACGGGTCGGCGAATCTGGCGAGCAAGGTCCTACACGCTAGGACGTGCGGGGTCGCCCTTCGCTACCGGAGGCTCTGTCGGTGCACGCCGCACGAACGATTCATATTAGCGACCGTACGGGGTGCTCCGGCCACACCGTGGCCATGACCGCAGCAGACGTTTACACCGGCATTTGTTCGGGGCATTTATCCGAGGCTAGCGCCTTCGGCAAAAACTGTCGATTTGAGGATACTCGTCGGCGACTTTCTACCAACGGTTAGTAAAAGGGGAGAGTGCTAGCTGGGCCGCGGATGGGCTATTGGCCATATGATGGGACGGGGGGGGTCCCAGTCTTTGTGTCGCCTACGCACGGTCGAGTCCTGCTTTGTACGGG
		</sequence>
		<sequence>
			<taxon idref="4351_3_10_2008.280556"/>
			ACCCTTTAGCGCAGAGAGCGGCCGGGCCGTGACGGCCCAGTGGCTGCGACACACGGCGCCGGTGCTTGGGGCGGCCCCGGGTCGCTTGCCGCCATGGATGCCCTAGTCACGCGCGCCGACACGCTGTCGCCACACGACCGCCAGGAGCACAAGCCCCCTTGCAGGGAATTATAAAGGTTCAGGACGGTACCACCCTCGGCGACACCACGGCAGCGGCGGCTCGGGTGGCCGAAAGGGTCCATGCCAACGCGTCCCAATCGCCCATACCGGGTGGGCTCGTGTACCCAGAACCTCACAAGTCTGAGCTACTCCAGCACACAAACCGGCTGGCACCCACTGTCGGCCAAGCCCCATCCCCCTCCCCAGTCTCAGCTGCTTTTCCCCGTCGGTCATATCCGCTCACAGCGCTCCTGACTTAGGAGAGTAGATAGCAGCCACCGCTGCGATAGGCCCCAGGGACGGCCACTACAGTACCCGAACACGGCGCAGACAGTCGGAGACTTACATGGGACGCGGTTTCGAGCGGATTCCGCATCAACATTGCAATGTCGAACTCATACGTGGGCGAGGATCCCAGGGCCCCCAATTCCTACACTAACAGTGGACCGGGCGGAGGCACACGAATGCCGGCATGAGGGCTCCCGCAGTAAAGGGAGGTATGTGTTCTATCACAAAGCAGTGGGTGCCTACCCTGTATCAGTGCTAGACTAAAATAGAGAAGGAAGGTCCAACTCGACGCGCTACTCGCAGGGTCCAGGATCCCATAGTCCAACGTAGGGGGACCTGCAGTCGAGGAATCTGGTTGTTAGCGTACCGTAGAACTCGCTCAGGGAGAAGGGAGTCGCGGAAACATGCCCGGGATGACAAGGAACGGGCTGTAGGTCCACCCTTCGCAGCACCACTAGGAGCTCCCGTAATGCGCCTCACAACTTTCGTTGTTACACAACCAGAAAGTCAGGCGATCCAGATATGCGGCTAGTGCTAGGCTTATCTGAGAGAGAAGTAACGGCGTATAAGCGGCGTCATACGTTTAGTTTCCGTTGGGGCCGCCATTGGCGGTGGCAGCCATGTCGCAAACTCGCAAATGCGAAGGTGCGTTTGTTTCAGCTATCTCCGCAGTCAGATTTAGCGTCAGCCGCCGAGCTCGGATAAAGATCTCTCGGGGGACCATTAGCGTCCCGAGCCCTAGAAAGTAAGGTTCGCATATGCTATAGCACTGCGTGGTGTGTGTGGTCTAGATCCAGTGCCCGTTACTGTTATTACGCACCGGTCCATGGGGCAGCGAGAGTGACCTACGATGTCGGGTCCCGTTCCGGTTGGGCTTATGAGCTCCTCGACTACTTGTCGTCAAGCACCAAATTACAACCATATACTACGTGGCTTAGTAAAGCGAGCCGAAAAAGAAGTGGCAGGAGGGTGTGCCCCTCACTAAAATCCCAATCCAGGCGCACAGGGGCTACTAGCACCAGGCGGATCTAGGGATGCGCTACACTCATCTGAAAGCACGTCGGCTGTCCCAGACGTCCACCGTGTCTAAAGGCGAGGCGCCTCGCCACAAGGACCTGGTCAAGAAATAACATTTCGGGCGTGCGACCAACACAATTCTTATGCCGTACTGCGGAGACGTCTTTGAGCGAGACAGCGGACGATACAACTACGAGTGAATTGCTGGATATTCCCGTATTTCAAGCGATGGACTTGGGTCATGCGTTTAACCCCGAGCGCCTCGTTAGGCGTCGTTTTACATGCCCTATCATCTGGACTGGCTAAGGGTCGCAGAGTCATGGGGTGGAAGGAGGCTGTCTGGGTACCAGAAGATCAGTTAGCCAGCGTGAGTTCAATCGGCTAGGAAGCACCTTGAATACGGTGGATCGTGTCTCCTCCAGATGCTCGCGTTCGGGTTGGGGTCTTGGCACCAGCCCGGACGTCATACTGGCGGCAGACCGGCCGGACTCGTTGCCTGCCTGTGACACGACAGTGGTGTCCGTTTGGCCTCGGCC
			TGACATTGAAGCGGATCGCACGTTCGTCTGCGGGCTGTGCTGGGGCCGTAAATGGGTGAGTGAGAGATCTCGTTGGTGATTTCATACCAAGTAGCCTGTAAGGCGTGACACAGGCAAGAGTAAAATCAGACTCCCGCGGGTAGAATACCAAGGCGTGTGATCCTCAGCTAATGCTATAGTGTCTATCCCTTCTCGCAGGGAAGGTGGCACTTACCACTGGCGGCCTAGCGCGTACCGTCCCGTCCAGCTCGGGACGAACTCGAGCCTATGCTTGTTGATCTTTTCCAGTCAGGCAACACAGCGAGAGCCTCGCGGTGGGAGCGATGAGGGCCCACGGAGCCCAACGATCCGCGCGTTTCTCGCACCACGACGAAGCACCGACCGCCTGACGCCGGAGCACCGCCTATTCAACGGACTGCGCGACTTGGTATCCGGCCCCGTCTTATAAAGCTGTGCATATTTGTGTTCGTGGACGGAGCGTGGTGGGCGGCTACGGGACAAGAGGTACTGCCCCACGAAGGACGATTGCGGTGCAGCAGCAAGCCCCCGAAGCTCACGTACTCCGGCCGACTCTGCTAGCCAATTGGCGCTTGTCCTCATGCCTGACACCCCGTCTACTTTCCGAGATTCGGGTAGCTTGAGTGACTCTCCAGTTTGGGAATCACGTAAGCTCTATTACTCCGGCTCGCCACCTCACCGCCGCGCTGTGGCACTGCCCTGTACTCTGCGGGGGGGCATCCTGCCCGCCTCCGATATCACGCTTTTTGGGCGTCCGCTCGGCGCACCGGCCTCAAGGATTGATCTGAACTATGCAAACGACGGTGCGGCTGACCGGTCCGCGGCTACACGTTTCCGGCCAGGCAATACCGCGTGTATCATCTTTGGCCTATTTGGCACGCCGGAAAGTGTGATTCAGGTGGCCGTTGACCGATTCTCTCTGCCCCATGACGCCGGATTCAGGCCGCGCCTTGCAGCCTACGAGGGTTTTGGCCCACTGGATCTGGGAGAGTGACTACTTCCTCAACAAGGTGCTGATCGCGTGGCGAGGTTTAACGGGAGCAGACCAATTGGACGGGTCGGCGAATCTGGCGAGCAAGGTCCTACACGCTAGGACGTGCGGGGTCGCCCTTCGCTACCGGAGGCTCTGTCGGTGCACGCCGCACGAACGATTCATATTAGCGACCGTACGGGGTGCTCCGGCCACACCGTGGCCATGACCGCAGCAGACGTTTACACCGGCATTTGTTCGGGGCATTTATCCGAGGCTAGCGCCTTCGGCAAAAACTGTCGATTTGAGGATACTCGTCGGCGACTTTCTACCAACGGTTAGTAAAAGGGGAGAGTGCTAGCTGGGCCGCGGATGGGCTATTGGCCATATGATGGGACGGGGGGGGTCCCAGTCTTTGTGTCGCCTACGCACGGTCGAGTCCTGCTTTGTACGGG
		</sequence>
		<sequence>
			<taxon idref="4351_2_6_1996.5"/>
			ACCCTTTAGCGCAGAGGGCGGCCGGGCCGTGACGGCCCAGTGGCTGCGACACTCGGCGCCGGTGCTTGGGGCGGCCCCGGGTCGCTTGCCGCCATGGATGCCCTAGTCACGCGCGCCGACTCGCTGTCGCCACACGCCCGCCAGGAGCACAAGCCCCCTTGCAGGGAATTATAAAGGTTCAGGACGGTACCACCCTCGGCGACACCACAGCAGCGGCGGCTCGGGTGGCCGAAAGGGTCCATGCCAACGCGTCCCAATCGCCCATACCGGGTGTGCTCGTGTACCCAGAACCTCACAAGTCTGAGCTACTCCAGCACACAAACCGGCTGGCACCCACTGTCGGCCAAGCCCCATCCCCCTCCCCAGTCTCAGCTGCTTTTCCCCGTCGGTCATATCCGCTCACAGCGCTCCTGACTTAGGAGAGTAGATAGCAGCCACCGCTGCGATAGGCCCCAGGGACGGCCACTACAGTACCCGAACACGGCGCAGACAGTCGGAGACTTACATGGGACGCGGTTTCGAGCGGACTCCGCATCAACATTGCAATGCCGAACTCATACGTGGGCGAGGATCCCAGGGCCCCCAATTCCTACACTAACAGTGGACCGGGCGGAGGCACGCGAATGCCGGCATGAGGGCTCCCTCAGTAAAGGGAGGTATGTGTTCTATCATAAAGCAGTGGGTGCCTACCCTGTATCAGTGCTAGACTAAAATAGAGAAGGAAGGTCCAACTCGACGCGCTACTCGCAGGGTCCAGGATCCCACAGTCCAACGTAGGGGGACCTGCAGTCGAGGAATCTGGTTGTTAGCGTACCGTAGAACTCGCTCAGGGAGAAGGGAGTCGCGGAAACATGCCCGGGATGACAAGGAACGGGCTGTAGGTTCACCCTTCGCAGCACCACTAGGAGCTCCCGTAATGTGCTTCACAACTTTCGTTGTTACACAACCAGAAAGTCAGGCGATCCAGATATGCGGCTAGTGCTAGGCTAATCTGAGAGAGAAATAACGGTGTATAAGCGGCGCCATACGTTTAGTTTCCGTTGGGGCCGCCATTGGCGGTGGCAGCCATGTCGCAAACTCGCAAATGCGAAGGTGCGTTTGTTTCAGCTATCTCCGCAGTCAGATTTAGCGTCAGCCGCCGAGCTCGGATAAAGGTCTCTCGGGGGACCATTAGCGTCCTGAGCCCTAGAAAGCAAGGTTCGCATATGCTATAGCACTGCGTGGTGTGTGTGGTCTAGATCCAGTGCCCACTACTGTTATTACGCACCGGTCCATGGGGCAGCGAGGATGACCTACGATGTCGGGTCCCGTTCCGGTTGGGCTTATGAGCTCCTCGACTACTTGTCGTCAAGCACCAAATTACAACCATATACTACGTGGCTTAGTAAAGCGAGCCGAAAAAGAAGTGGCAGGAGGGCGTGCCCCTCACTAAAATCCCAATCCAGGCGCACAGGGGCTACTAGCACCAGGCGGATCTAGGGATGCGCTACATCCATCTGAAAGCACGTCGGCTGTCCCAGACGTCCACCGTGTCTAAAGGCGAGGCGCCTCGCCACAAGGACCTGGTCAAGAAATGGCATTTCGGGCGTGCGACCAACACAATTCTTATGCCGTACTGCGGAGACGTCTTTGAGCGAGACAGCGGACGATACAACTACGAGTGAATTGCTGGATATTCCCGTATTTCAAGCGATGGACTTGGGTCATGCGTTTAACCCCGAGCGCCTCGTTAGGCGTCGTTTTACATGCCCTATCATCTGGACTGGCTAAGGGTCGCAGAGTCATGGGGTGGAAGGAGGCTGTCTGGGTACCAGAAGATCAGTTAGCCAGCGTGAGTTCAATCGGCTAGGAAGCACCTTGAATACGGTGGATCGTGTCTCCTCCAGATGCTCGCGTTCGGGTTGGGGTCTTGGCACCAGCCCGGACGTCATACTGGCGGCAGACCGGCCGGACTCGTTGCCTGCCTGTGACACGACAGTGGTATCCGTTTGGCCTCGGCC
			TGACATTGAAGCGGATCGCGCGTTCGTCTGCGGGCTGTGCTGGGGCCGTAAATGGGTGAGTGAGAGATCTCGTTGGTGATTTCATACCAAGTAGCCTGTGAGGCGTGACACAGGCAAGAGTAAAATCAGACTCCCGCGGGTAGAATACCAAGGCGTGTGATCCTCAGCTAATGCTATAGTGTCTATCCCTTCTCGCAGGGAAGGTGGCACTTACCACTGGCGGCCTAGCGCGTACCGTCCCGTCCAGCTCGGGACGAACTCGAGCCTATGCTTGTCGATCTTTTCCAGTCGGGCAACACAGCGAGAGCCTCGCGGTGGGAGCGATGAGGGCCCACGGAGCCCAACGATCCGCGCGTTTCTCGCACCACGACGAAGCACCGACCGCCTGACGCCGGAGCACCGCCTATTCAACGGACTGCGCGACTTGGTATCCGGCCCCGTCTTATAAAGCTGTGCATATTTGTGTTCGTGGACGGAGTTTGGTGGGCGGCTACGGGACAAGAGGTACTGCCCCACGAAGGACGATTGCGGTGCAGCAGCAAGCCCCCGAAGCTCACGTTCTCCGGCCGACTCTGCTAGCCAATTGGCGCTTGTCCTCATGCCTGACACCCCGTCTACTTTCCGAGATTCGGGTAGCTTGAGTGACTCTCCAGTTTGGGAATCACGTAAGCTCTATTACTCCGTCTCGCCACCTCACCGCCGCGCTGTGGCACTGCCCTGTACTCTGCGGGGGGGCATCCTGCCCGCCTCCGATATCACGCTTTTTGGGCGTCCGCTCGGCGCACCGGCCTCAAGGATTGATCTGAACTATGCAAACGACGGTGCGGCTGACCGGTTCGCGGCTCCACGTTTCCGGCCAGGCAATACCGCGTGTATCATCTTTGACCTATTTGGCATGCCGGAAGGTGTGATTCAGGTGGCCGTTGACCGATTCTCTCTGCCCCATGACGCCGGATTCAGGCCGAGCCTTGCAGCCTACGAGGGTTTTGGCCCACTTGATCTGGGAGAGTGACTACTTCCTCAACAAGGTGCTGATTGCGTGGCGAGGTTTAACGGGAGCAGACCAATTGGACGGGTCGGCGAATCTGGCGAGTACGGTCCTACACGCTAGGACGTGCGGGGTCGCCCTTCGCTACCGGAGGCTCTGTCGGTGCACGCCGCACGAACGATTCATATTAGCGACCGTACGGGGTGCTCCGGCCACACCGTGGCCATGACCGTAGCAGACGTTTACACCGGCATTTGTTCGGGGCATTTATCCGAGGCTAGCGCCTTCGGCAAAAACTGTCGATTTGAGGATACTCGTCGGCGACCTCCTACCAACGGTTAGTAAAAGGGGAGAGTGCTAGCTGGGCCGCGGATGGGCTATTGGCCATATGATGGGACGGGGGGGGTCCCAGTCTTTGTGTCGCCTACACACGGTCGAGTCCTGCTTTGCACGGG
		</sequence>
		<sequence>
			<taxon idref="4351_2_4_1996.5"/>
			ACCCTTTAGCGCAGAGGGCGGCCGGGCCGTGACGGCCCAGTGGCTGCGACACTCGGCGCCGGTGCTTGGGGCGGCCCCGGGTCGCTTGCCGCCATGGATGCCCTAGTCACGCGCGCCGACTCGCTGTCGCCACACGCCCGCCAGGAGCACAAGCCCCCTTGCAGGGAATTATAAAGGTTCAGGACGGTACCACCCTCGGCGACACCACAGCAGCGGCGGCTCGGGTGGCCGAAAGGGTCCATGCCAACGCGTCCCAATCGCCCATACCGGGTGGGCTCGTGTACCCAGAACCTCACAAGTCTGAGCTACTCCAGCACACAAACCGGCTGGCACCCACTGTCGGCCAAGCCCCATCCCCCTCCCCAGTCTCAGCTGCTTTTCCCCGTCGGTCATATCCGCTCACGGCGCTCCTGATTTAGGAGAGTAGATAGCAGCCACCGCTGCGATAGGCCCCAGGGACGGCCACTACAGTACCCGAACACGGCGCAGACAGTCGGAGACTTACATGGGACGCGGTTTCGAGCGGACTCCGCATCAACATTGCAATGCCGAACTCATACGTGGGCGAGGATCCCAGGGCCCCCAATTCCTACACTAACAGTGGACCGGGCGGAGGCACGCGAATGCCGGCATGAGGGCTCCCGCAGTAAAGGGAGGTATGTGTTCTATCATAAAGCAGTGGGTGCCTACCCTGTATCAGTGCTAGACTAAAATAGAGAAGGAAGGTCCAACTCGACGCGCTACTCGCAGGGTCCAGGATCCCACAGTCCAACGTAGGGGGACCTGCAGTCGAGGAATCTGGTTGTTAGCGTACCGTAGAACTCGCTCAGGGAGAAGGGAGTCGCGGAAACATGCCCGGGATGACAAGGAACGGGCTGTAGGTTCACCCTTCGCAGCACCACTAGGAGCTCCCGTAATGTGCTTCACAACTTTCGTTGTTACACAACCAGAAAGTCAGGCGATCCAGATATGCGGCTAGTGCTAGGCTAATCTGAGAGAGAAATAACGGTGTATAAGCGGCGCCATACGTTTAGTTTCCGTTGGGGCCGCCATTGGCGGTGGCAGCCATGTCGCAAACTCGCAAATGCGAAGGTGCGTTTGTTTCAGCTATCTCCGCAGTCAGATTTAGCGTCAGCCGCCGAGCTCGGATAAAGGTCTCTCGGGGGACCATTAGCGTCCTGAGCCCTAGAAAGCAAGGTTCGCATATGCTATAGCACTGCGTGGTGTGTGTGGTCTAGATCCAGTGCCCACTACTGTTATTACGCACCGGTCCATGGGGCAGCGAGGATGACCTACGATGTCGGGTCCCGTTCCGGTTGGGCTTATGAGCTCCTCGACTACTTGTCGTCAAGCACCAAATTACAACCATATACTACGTGGCTTAGTAAAGCGAGCCGAAAAAGAAGTGGCAGGAGGGCGTGCCCCTCACTAAAATCCCAATCCAGGCGCACAGGGGCTACTAGCACCAGGCGGATCTAGGGATGCGCTACATCCATCTGAAAGCACGTCGGCTGTCCCAGACGTCCACCGTGTCTAAAGGCGAGGCGCCTCGCCACAAGGACCTGGTCAAGAAATGGCATTTCGGGCGTGCGACCAACACAATTCTTATGCCGTACTGCGGAGACGTCTTTGAGCGAGACAGCGGACGATACAACTACGAGTGAATTGCTGGATATTCCCGTATTTCAAGCGATGGACTTGGGTCATGCGTTTAACCCCGAGCGCCTCGTTAGGCGTCGTTTTACATGCCCTATCATCTGGACTGGCTAAGGGTCGCAGAGTCATGGGGTGGAAGGAGGCTGTCTGGGTACCAGAAGATCAGTTAGCCAGCGTGAGTTCAATCGGCTAGGAAGCACCTTGAATACGGTGGATCGTGTCTCCTCCAGATGCTCGCGTTCGGGTTGGGGTCTTGGCACCAGCCCGGACGTCATACTGGCGGCAGACCGGCCGGACTCGTTGCCTGCCTGTGACACGACAGTGGTATCCGTTTGGCCTCGGCC
			TGACATTGAAGCGGATCGCGCGTTCGTCTGCGGGCTGTGCTGGGGCCGTAAATGGGTGAGTGAGAGATCTCGTTGGTGATTTCATACCAAGTAGCCTGTGAGGCGTGACACAGGCAAGAGTAAAATCAGACTCCCGCGGGTAGAATACCAAGGCGTGTGATCCTCAGCTAATGCTATAGTGTCTATCCCTTCTCGCAGGGAAGGTGGCACTTACCACTGGCGGCCTAGCGCGTACCGTCCCGTCCAGCTCGGGACGAACTCGAGCCTATGCTTGTCGATCTTTTCCAGTCGGGCAACACAGCGAGAGCCTCGCGGTGGGAGCGATGAGGGCCCACGGAGCCCAACGATCCGCGCGTTTCTCGCACCACGACGAAGCACCGACCGCCTGACGCCGGAGCACCGCCTATTCAACGGACTGCGCGACTTGGTATCCGGCCCCGTCTTATAAAGCTGTGCATATTTGTGTTCGTGGACGGAGTTTGGTGGGCGGCTACGGGACAAGAGGTACTGCCCCACGAAGGACGATTGCGGTGCAGCAGCAAGCCCCCGAAGCTCACGTTCTCCGGCCGACTCTGCTAGCCAATTGGCGCTTGTCCTCATGCCTGACACCCCGTCTACTTTCCGAGATTCGGGTAGCTTGAGTGACTCTCCAGTTTGGGAATCACGTAAGCTCTATTACTCCGTCTCGCCACCTCACCGCCGCGCTGTGGCACTGCCCTGTACTCTGCGGGGGGGCATCCTGCCCGCCTCCGATATCACGCTTTTTGGGCGTCCGCTCGGCGCACCGGCCTCAAGGATTGATCTGAACTATGCAAACGACGGTGCGGCTGACCGGTTCGCGGCTCCACGTTTCCGGCCAGGCAATACCGCGTGTATCATCTTTGACCTATTTGGCATGCCGGAAGGTGTGATTCAGGTGGCCGTTGACCGATTCTCTCTGCCCCATGACGCCGGATTCAGGCCGAGCCTTGCAGCCTACGTGGGTTTTGGCCCACTTGATCTGGGAGAGTGACTACTTCCTCAACAAGGTGCTGATTGCGTGGCGAGGTTTAACGGGAGCAGACCAATTGGACGGGTCGGCGAATCTGGCGAGTACGGTCCTGCACGCTAGGACGTGCGGGGTCGCCCTTCGCTACCGGAGGCTCTGTCGGTGCACGCCGCACGAACGATTCATATTAGCGACCGTACGGGGTGCTCCGGCCACACCGTGGCCATGACCGTAGCAGACGTTTACACCGGCATTTGTTCGGGGCATTTATCCGAGGCTAGCGCCTTCGGCAAAAACTGTCGATTTGAGGATACTCGTCGGCGACCTCCTACCAACGGTTAGTAAAAGGGGAGAGTGCTAGCTGGGCCGCGGATGGGCTATTGGCCATATGATGGGACGGGGGGGGTCCCAGTCTTTGTGTCGCCTACACACGGTCGAGTCCTGCTTTGCACGGG
		</sequence>
		<sequence>
			<taxon idref="4351_2_7_1996.5"/>
			ACCCTTTAGCGCAGAGGGCGGCCGGGCCGTGACGGCCCAGTGGCTGCGACACTCGGCGCCGGTGCTTGGGGCGGCCCCGGGTCGCTTGCCGCCATGGATGCCCTAGTCACGCGCGCCGACTCGCTGTCGCCACACGCCCGCCAGGAGCACAAGCCCCCTTGCAGGGAATTATAAAGGTTCAGGACGGTACCACCCTCGGCGACACCACAGCAGCGGCGGCTCGGGTGGCCGAAAGGGTCCATGCCAACGCGTCCCAATCGCCCATACCGGGTGGGCTCGTGTACCCAGAACCTCACAAGTCTGAGCTACTCCAGCACACAAACCGGCTGGCACCCACTGTCGGCCAAGCCCCATCCCCCTCCCCAGTCTCAGCTGCTTTTCCCCGTCGGTCATATCCGCTCACAGCGCTCCTGACTTAGGAGAGTAGATAGCAGCCACCGCTGCGATAGGCCCCAGGGACGGCCACTACAGTACCCGAACACGGCGCAGACAGTCGGAGACTTACATGGGACGCGGTTTCGAGCGGACTCCGCATCAACATTGCAATGCCGAACTCATACGTGGGCGAGGATCCCAGGGCCCCCAATTCCTACACTAACAGTGGACCGGGCGGAGGCACGCGAATGCCGGCATGAGGGCTCCCGCAGTAAAGGGAGGTATGTGTTCTATCATAAAGCAGTGGGTGCCTACCCTGTATCAGTGCTAGACTAAAATAGAGAAGGAAGGTCCAACTCGACGCGCTACTCGCAGGGTCCAGGATCCCACAGTCCAACGTAGGGGGACCTGCAGTCGAGGAATCTGGTTGTTAGCGTACCGTAGAACTCGCTCAGGGAGAAGGGAGTCGCGGAAACATGCCCGGGATGACAAGGAACGGGCTGTAGGTTCACCCTTCGCAGCACCACTAGGAGCTCCCGTAATGTGCTTCACAACTTTCGTTGTTACACAACCAGAAAGTCAGGCGATCCAGATATGCGGCTAGTGCTAGGCTAATCTGAGAGAGAAATAACGGTGTATAAGCGGCGCCATACGTTTAGTTTCCGTTGGGGCCGCCATTGGCGGTGGCAGCCATGTCGCAAACTCGCAAATGCGAAGGTGCGTTTGTTTCAGCTATCTCCGCAGTCAGATTTAGCGTCAGCCGCCGAGCTCGGATAAAGGTCTCTCGGGGGACCATTAGCGTCCTGAGCCCTAGAAAGCAAGGTTCGCATATGCTATAGCACTGCGTGGTGTGTGTGGTCTAGATCCAGTGCCCACTACTGTTATTACGCACCGGTCCATGGGGCAGCGAGGATGACCTACGATGTCGGGTCCCGTTCCGGTTGGGCTTATGAGCTCCTCGACTACTTGTCGTCAAGCACCAAATTACAACCATATACTACGTGGCTTAGTAAAGCGAGCCGAAAAAGAAGTGGCAGGAGGGCGTGCCCCTCACTAAAATCCCAATCCAGGCGCACAGGGGCTACTAGCACCAGGCGGATCTAGGGATGCGCTACATCCATCTGAAAGCACGTCGGCTGTCCCAGACGTCCACCGTGTCTAAAGGCGAGGCGCCTCGCCACAAGGACCTGGTCAAGAAATGGCATTTCGGGCGTGCGACCAACACAATTCTTATGCCGTACTGCGGAGACGTCTTTGAGCGAGACAGCGGACGATACAACTACGAGTGAATTGCTGGATATTCCCGTATTTCAAGCGATGGACTTGGGTCATGCGTTTAACCCCGAGCGCCTCGTTAGGCGTCGTTTTACATGCCCTATCATCTGGACTGGCTAAGGGTCGCAGAGTCATGGGGTGGAAGGAGGCTGTCTGGGTACCAGAAGATCAGTTAGCCAGCGTGAGTTCAATCGGCTAGGAAGCACCTTGAATACGGTGGATCGTGTCTCCTCCAGATGCTCGCGTTCGGGTTGGGGTCTTGGCACCAGCCCGGACGTCATACTGGCGGCAGACCGGCCGGACTCGTTGCCTGCCTGTGACACGACAGTGGTATCCGTTTGGCCTCGGCC
			TGACATTGAAGCGGATCGCGCGTTCGTCTGCGGGCTGTGCTGGGGCCGTAAATGGGTGAGTGAGAGATCTCGTTGGTGATTTCATACCAAGTAGCCTGTGAGGCGTGACACAGGCAAGAGTAAAATCAGACTCCCGCGGGTAGAATACCAAGGCGTGTGATCCTCAGCTAATGCTATAGTGTCTATCCCTTCTCGCAGGGAAGGTGGCACTTACCACTGGCGGCCTAGCGCGTACCGTCCCGTCCAGCTCGGGACGAACTCGAGCCTATGCTTGTCGATCTTTTCCAGTCGGGCAACACAGCGAGAGCCTCGCGGTGGGAGCGATGAGGGCCCACGGAGCCCAACGATCCGCGCGTTTCTCGCACCACGACGAAGCACCGACCGCCTGACGCCGGAGCACCGCCTATTCAACGGACTGCGCGACTTGGTATCCGGCCCCGTCTTATAAAGCTGTGCATATTTGTGTTCGTGGACGGAGTTTGGTGGGCGGCTACGGGACAAGAGGTACTGCCCCACGAAGGACGATTGCGGTGCAGCAGCAAGCCCCCGAAGCTCACGTTCTCCGGCCGACTCTGCTAGCCAATTGGCGCTTGTCCTCATGCCTGACACCCCGTCTACTTTCCGAGATTCGGGTAGCTTGAGTGACTCTCCAGTTTGGGAATCACGTAAGCTCTATTACTCCGTCTCGCCACCTCACCGCCGCGCTGTGGCACTGCCCTGTACTCTGCGGGGGGGCATCCTGCCCGCCTCCGATATCACGCTTTTTGGGCGTCCGCTCGGCGCACCGGCCTCAAGGATTGATCTGAACTATGCAAACGACGGTGCGGCTGACCGGTTCGCGGCTCCACGTTTCCGGCCAGGCAATACCGCGTGTATCATCTTTGACCTATTTGGCATGCCGGAAGGTGTGATTCAGGTGGCCGTTGACCGATTCTCTCTGCCCCATGACGCCGGATTCAGGCCGAGCCTTGCAGCCTACGAGGGTTTTGGCCCACTTGATCTGGGAGAGTGACTACTTCCTCAACAAGGTGCTGATTGCGTGGCGAGGTTTAACGGGAGCAGACCAATTGGACGGGTCGGCGAATCTGGCGAGTACGGTCCTACACGCTAGGACGTGCGGGGTCGCCCTTCGCTACCGGAGGCTCTGTCGGTGCACGCCGCACGAACGATTCATATTAGCGACCGTACGGGGTGCTCCGGCCACACCGTGGCCATGACCGTAGCAGACGTTTACACCGGCATTTGTTCGGGGCATTTATCCGAGGCTAGCGCCTTCGGCAAAAACTGTCGATTTGAGGATACTCGTCGGCGACCTCCTACCAACGGTTAGTAAAAGGGGAGAGTGCTAGCTGGGCCGCGGATGGGCTATTGGCCATATGATGGGACGGGGGGGGTCCCAGTCTTTGTGTCGCCTACACACGGTCGAGTCCTGCTTTGCACGGG
		</sequence>
		<sequence>
			<taxon idref="4351_2_5_1996.5"/>
			ACCCTTTAGCGCAGAGGGCGGCCGGGCCGTGACGGCCCAGTGGCTGCGACACTCGGCGCCGGTGCTTGGGGCGGCCCCGGGTCGCTTGCCGCCATGGATGCCCTAGTCACGCGCGCCGACTCGCTGTCGCCACACGCCCGCCAGGAGCACAAGCCCCCTTGCAGGGAATTATAAAGGTTCAGGACGGTACCACCCTCGGCGACACCACAGCAGCGGCGGCTCGGGTGGCCGAAAGGGTCCATGCCAACGCGTCCCAATCGCCCATACCGGGTGGGCTCGTGTACCCAGAACCTCACAAGTCTGAGCTACTCCAGCACACAAACCGGCTGGCACCCACTGTCGGCCAAGCCCCATCCCCCTCCCCAGTCTCAGCTGCTTTTCCCCGTCGGTCATATCCGCTCACAGCGCTCCTGACTTAGGAGAGTAGATAGCAGCCACCGCTGCGATAGGCCCCAGGGACGGCCACTACAGTACCCGAACACGGCGCAGACAGTCGGAGACTTACATGGGACGCGGTTTCGAGCGGACTCCGCATCAACATTGCAATGCCGAACTCATACGTGGGCGAGGATCCCAGGGCCCCCAATTCCTACACTAACAGTGGACCGGGCGGAGGCACGCGAATGCCGGCATGAGGGCTCCCGCAGTAAAGGGAGGTATGTGTTCTATCATAAAGCAGTGGGTGCCTACCCTGTATCAGTGCTAGACTAAAATAGAGAAGGAAGGTCCAACTCGACGCGCTACTCGCAGGGTCCAGGATCCCACAGTCCAACGTAGGGGGACCTGCAGTCGAGGAATCTGGTTGTTAGCGTACCGTAGAACTCGCTCAGGGAGAAGGGAGTCGCGGAAACATGCCCGGGATGACAAGGAACGGGCTGTAGGTTCACCCTTCGCAGCACCACTAGGAGCTCCCGTAATGTGCTTCACAACTTTCGTTGTTACACAACCAGAAAGTCAGGCGATCCAGATATGCGGCTAGTGCTAGGCTAATCTGAGAGAGAAATAACGGTGTATAAGCGGCGCCATACGTTTAGTTTCCGTTGGGGCCGCCATTGGCGGTGGCAGCCATGTCGCAAACTCGCAAATGCGAAGGTGCGTTTGTTTCAGCTATCTCCGCAGTCAGATTTAGCGTCAGCCGCCGAGCTCGGATAAAGGTCTCTCGGGGGACCATTAGCGTCCTGAGCCCTAGAAAGCAAGGTTCGCATATGCTATAGCACTGCGTGGTGTGTGTGGTCTAGATCCAGTGCCCACTACTGTTATTACGCACCGGTCCATGGGGCAGCGAGGATGACCTACGATGTCGGGTCCCGTTCCGGTTGGGCTTATGAGCTCCTCGACTACTTGTCGTCAAGCACCAAATTACAACCATATACTACGTGGCTTAGTAAAGCGAGCCGAAAAAGAAGTGGCAGGAGGGCGTGCCCCTCACTAAAATCCCAATCCAGGCGCACAGGGGCTACTAGCACCAGGCGGATCTAGGGATGCGCTACATCCATCTGAAAGCACGTCGGCTGTCCCAGACGTCCACCGTGTCTAAAGGCGAGGCGCCTCGCCACAAGGACCTGGTCAAGAAATGGCATTTCGGGCGTGCGACCAACACAATTCTTATGCCGTACTGCGGAGACGTCTTTGAGCGAGACAGCGGACGATACAACTACGAGTGAATTGCTGGATATTCCCGTATTTCAAGCGATGGACTTGGGTCATGCGTTTAACCCCGAGCGCCTCGTTAGGCGTCGTTTTACATGCCCTATCATCTGGACTGGCTAAGGGTCGCAGAGTCATGGGGTGGAAGGAGGCTGTCTGGGTACCAGAAGATCAGTTAGCCAGCGTGAGTTCAATCGGCTAGGAAGCACCTTGAATACGGTGGATCGTGTCTCCTCCAGATGCTCGCGTTCGGGTTGGGGTCTTGGCACCAGCCCGGACGTCATACTGGCGGCAGACCGGCCGGACTCGTTGCCTGCCTGTGACACGACAGTGGTATCCGTTTGGCCTCGGCC
			TGACATTGAAGCGGATCGCGCGTTCGTCTGCGGGCTGTGCTGGGGCCGTAAATGGGTGAGTGAGAGATCTCGTTGGTGATTTCATACCAAGTAGCCTGTGAGGCGTGACACAGGCAAGAGTAAAATCAGACTCCCGCGGGTAGAATACCAAGGCGTGTGATCCTCAGCTAATGCTATAGTGTCTATCCCTTCTCGCAGGGAAGGTGGCACTTACCACTGGCGGCCTAGCGCGTACCGTCCCGTCCAGCTCGGGACGAACTCGAGCCTATGCTTGTCGATCTTTTCCAGTCGGGCAACACAGCGAGAGCCTCGCGGTGGGAGCGATGAGGGCCCACGGAGCCCAACGATCCGCGCGTTTCTCGCACCACGACGAAGCACCGACCGCCTGACGCCGGAGCACCGCCTATTCAACGGACTGCGCGACTTGGTATCCGGCCCCGTCTTATAAAGCTGTGCATATTTGTGTTCGTGGACGGAGTTTGGTGGGCGGCTACGGGACAAGAGGTACTGCCCCACGAAGGACGATTGCGGTGCAGCAGCAAGCCCCCGAAGCTCACGTTCTCCGGCCGACTCTGCTAGCCAATTGGCGCTTGTCCTCATGCCTGACACCCCGTCTACTTTCCGAGATTCGGGTAGCTTGAGTGACTCTCCAGTTTGGGAATCACGTAAGCTCTATTACTCCGTCTCGCCACCTCACCGCCGCGCTGTGGCACTGCCCTGTACTCTGCGGGGGGGCATCCTGCCCGCCTCCGATATCACGCTTTTTGGGCGTCCGCTCGGCGCACCGGCCTCAAGGATTGATCTGAACTATGCAAACGACGGTGCGGCTGACCGGTTCGCGGCTCCACGTTTCCGGCCAGGCAATACCGCGTGTATCATCTTTGACCTATTTGGCATGCCGGAAGGTGTGATTCAGGTGGCCGTTGACCGATTCTCTCTGCCCCATGACGCCGGATTCAGGCCGAGCCTTGCAGCCTACGAGGGTTTTGGCCCACTTGATCTGGGAGAGTGACTACTTCCTCAACAAGGTGCTGATTGCGTGGCGAGGTTTAACGGGAGCAGACCAATTGGACGGGTCGGCGAATCTGGCGAGTACGGTCCTACACGCTAGGACGTGCGGGGTCGCCCTTCGCTACCGGAGGCTCTGTCGGTGCACGCCGCACGAACGATTCATATTAGCGACCGTACGGGGTGCTCCGGCCACACCGTGGCCATGACCGTAGCAGACGTTTACACCGGCATTTGTTCGGGGCATTTATCCGAGGCTAGCGCCTTCGGCAAAAACTGTCGATTTGAGGATACTCGTCGGCGACCTCCTACCAACGGTTAGTAAAAGGGGAGAGTGCTAGCTGGGCCGCGGATGGGCTATTGGCCATATGATGGGACGGGGGGGGTCCCAGTCTTTGTGTCGCCTACACACGGTCGAGTCCTGCTTTGCACGGG
		</sequence>
		<sequence>
			<taxon idref="6401_7_3_1991.5"/>
			ACCCTCTAGCACAGAGAGCGGCCGGGCCGTGACGGCCCAGTGGCTGCGACACTCGGCGCCGGTGCTTGGGGCGGCCCCGGGTCGCTTGCCGCCATGGATGCCCTAGTCACGCGCGCCGACTCGCTGTCGCCACACACCCGCCAGGAGCACAAGCCCCCTTGCAGGAAATCATAGAGGTTCAGGACGATACCACCCTCGGCGACACCACAGCAGCGGCGGCTCGGGTGGCCCAAAGGGTCCATGCCAACGCGTCCCAATCGCCCATACCGGGTGGGCTCGTGTACCCAGAACCTCACAAGTCTGAGCTACTCCAGCACACAAACCGGCTGGCACCCACTGTCGGCCAAGCCCCATCCCCCTCCCCAGTCTCAGCTGCTTTTCCCCGTCGGTCATATCCGCTCACAGCGCTCCTGACCTAGGAGAGTAGATAGCAGCCACCGCTGCGATAGGCCCCAGGGACGGCCACTACAGTACCCGAACACGGCGCAGACAGTCGGAGACTTACATGGGACGCGGTTTCGAGCGGACTCCGCATCAACATTGCAATGCCGAACTCATACGTGGGCGAGGATCCCAGGGCCCCCAATTCCTACACTAACAGTGGACCGGGCGGAGGCACACGAATGCCGGCATGAGGGCTCCCGCAGTAAAGGGAGGTATGCGTTCTATCATAAAGCAGTGGGTGCCTACCCTGTATCAGTGCTAGACTAAAATAGAGAAGGAAGGTCCAACTCGACGCGCTACTCGCAGGGTCCAGGATCCCACAGTCCAACGTAGGGGGGCCTGCAGTCGAGGAATCTGGTTGTTAGCGTACTGTAGAACTCGCTCAGGGAGAAGGGAGTCGCGGAAACATGCCCGGGATGAAAAGGAACGGGCTGTAGGTCCACCCTTCGCAGCACCACTAGGAGCTCCCGTAATGTGCCTCACAACTTTCGTTGTTACACAACCAGAAAGTCAGGCGATCCAGATATGCGGCTAGTGCTAGGCTAATCTGAGAGAGAAGTAACGGCGTATAAGCGGCGCCATACGTTTAGTTTCCGTTGGGGCCGCCATTGGCGGTGGCAGCCATGTCGCAAACTCGCAAATGCGAAGGTGCGTTTGTTTCAGCTATCTCCGCAGTCAGATTTAGTGTCAGCCGCCGAGCTCGGATAAAGATCTCTCGGGGGACCATTAGCGTTCCGAGCCCTAGAAAGTAAGGTTCGCATATGCTATAGCACTGCGTGGTGTGTGTGGTCTAGATCCAGTGCCCGCTACTGTTATTACGCACCGGTCCATGGGGCAGCGGGAATGACCTACGGTGTCGGGTCCCGTTCCGGTTGGGCTTATGAGCTCCTCGACTACTTGTCGTCAAGCACCAAATTACAACCATATACCACGTGGCTTAGTAAAGCGAGCCGAAAAAGAAGTGGCAGGAGGGCGTGCCCCTCACCAAGATCCCAATCCAGGCGCACAGGGGCTACTAGCACCAGGCGGATCTAGGGATGCGCTACATCCATCTGAAAGCACGTCGGCTGTCCCAGACGTCCACCGTGTCTAAAGGCGAGGCGCCTCGCCACAAGGACCTGGTCAAGAAATGACATTTCGGGCGTGCGACCAACACAATTCTTATGCCGTACTGCGGAGACGTCTCTGAGCGAGACAGCGGACGAGACAACTACGAGTGAATTGCTGGGTATTCCCGTATTTCAAGCGATGGACTTGGGTCATGCGTTTAACCCCGAGCGCCTCGGTAGGCGTCGTCTTACATGCCCTATCATCTGGACTGGCTACGGGTCGCAGAGCCATGGGGTGGAAGGAGGCTGTCTGGGTACCAGAAGATCAGTTAGCCAGCGTGAGTTCAATCGGCTAGGAAACACCTTGAATACGGTGGATCGTGTCTCCTCCAGATGCTCGCGTTCGGGTTGGGGTCTTGGCACCAGCCCGGACGTCATACTGGCGACAGACCGGCCGGACTCGTTGCCTGCCTGTGACACGACAGTGGTATCCGTTTGGCCTCGGCC
			TGACATTGAAGCGGATCGCGCGTTCGTCTGCGGGCTGTGCTGGGGCCGTAAATGGGTGAGTGAGAGATCTCGTTGGTGATTTCATACCAAGTAGCCTGTGAGGCGTGACACAGGCAAGAGTAAAATCAGACTCCCGCGGGTAGAATACCAAGGCGTGCGATCCTCAGCTACTGCTATAGTGTCTATCCCTTCTCGCAGGGAAGGTGGCACTTACCACTGGCGGCCTAGCGCGTACCGTCCCGGCCAGCTCGGGACGAACTCGAGCCTATGCTTATTGATCTTTTCCAGTCGGGCAACACAGCGAGAGCCTCGCGGTGGGAGCGATAAGGGCCCACGGAGCCCAACGATCCGCGCGTTTCTCGCACCACGACGAAGCACCGACCGCCTGACGCCGGAGCACCGCCTATTCAACGGACTGCGCGACTTGGTATCCGGCCCCGTCTTATAAAGCTGTGCATATTTGTGTTCGTGGACGGAGTTTGGTGGGCGGCTACGGGACAAGAGGTAGTGCCCCACGAAGGACGATTGCGGTGCAGCAGCAAGCCCCCGAAGCTCACGTTCTCCGGCCGACTCTGCTAGCCAATTGGCGCTTGTCCCCATGCCTGACACCCCGTCTACTTTCCGAGATTCGGGTAGCTTGAGTGACTCTCCAGTATGGGAATCACGTAAGCTCTATTACTCCGTCTCGCCACCTCACCGCCGCGCTGTGGCACTGCCCTGTACTCTGCGGGGGGGCATCCTGCCTGCCTCCGATATCACGCTTTTTGGGCGTCCGCTCGGCGCACCGGCCTCAAGGATTGATCTGAACTATGCAGACGACGGTGCGGCTGACCGGTCCGCGGCTCCACGTTTCCGGCCAGGCAATACCGCGTGTATCATCTTTGGCATATTTGGCATGCCGGAAGGTGTGATTCAGGTGGCCGTTGACCGATTCTCTCTGCCCCATGACGCCGGATTCAGGCCGAGCCTTGCAGCCTACGAGGGTTTTGGCCCACTGGATCTGAGAAAGTGACTACTTCCTTAACAAGGTGCTGATTGCGTGGCGAGGTTTAACGGGAGCAGACCAATTGGACGGGTCGGCGAACCTGGCGAGCACGGTCCTACACGCTAGGACGTGCGGGGTCGCCCTTCGCTACCGGAGGCTCCGTCGGTGCACGCCGTACGAACGATTCATATTAACGACCGTACGGGGTGCTCCGGCCACACCGTGGCCATGACCGCAGCAGACGTTTACACCGGCATTTGTTCGTGGCATTTATCCGAGGCTAGCGCCTTCGGCAAAAACTGTCGATTTGAGGATACTCGTCGGCGACCCTCTACCAACGGTTAGTAAAAGGGGAGAGTGCTAGCTGGGCCGCGGATGGGCTATTGGCCATATGATGGGACGGGGGGGGTCCCAGTCTTTGTGTCGCCTACACACGGTCGAGTCCTGCTTTGCACGGG
		</sequence>
		<sequence>
			<taxon idref="6401_7_10_1991.5"/>
			ACCCTCTAGCACAGAGAGCGGCCGGGCCGTGACGGCCCAGTGGCTGCGACACTCGGCGCCGGTGCTTGGGGCGGCCCCGGGTCGCTTGCCGCCATGGATGCCCTAGTCACGCGCGCCGACTCGCTGTCGCCACACACCCGCCAGGAGCACAAGCCCCCTTGCAGGGAATCATAGAGGTTCAGGACGGTACCACCCTCGGCGACACCACAGCAGCGGCGGCTCGGGTGGCCCAAAGGGTCCATGCCAACGCGTCCCAATCGCCCATACCGGGTGGGCTCGTGTACCCAGAACCTCACAAGTCTGAGCTACTCCAGCACACAAACCGGCTGGCACCCACTGTCGGCCAAGCCCCATCCCCCTCCCCAGTCTCAGCTGCTTTTCCCCGTCGGTCATATCCGCTCACAGCGCTCCTGACCTAGGAGAGTAGATAGCAGCCACCGCTGCGATAGGCCCCAGGGACGGCCACTACAGTACCCGAACACGGCGCAGACAGTCGGAGACTTACATGGGACGCGGTTTCGAGCGGACTCCGCATCAACATTGCAATGCCGAACTCATACGTGGGCGAGGATCCCAGGGCCCCCAATTCCTACACTAACAGTGGACCGGGCGGAGGCACACGAATGCCGGCATGAGGGCTCCCGCAGTAAAGGGAGGTATGCGTTCTATCATAAAGCAGTGGGTGCCTACCCTGTATCAGTGCTAGACTAAAATAGAGAAGGAAGGTCCAACTCGACGCGCTACTCGCAGGGTCCAGGATCCCACAGTCTAACGTAGGGGGGCCTGCAGTCGAGGAATCTGGTTGTTAGCGTACCGTAGAACTCGCTCAGGGAGAAGGGAGTCGCGGAAACATGCCCGGGATGACAAGGAACGGGCTGTAGGTCCACCCTTCGCAGCACCACTAGGAGCTCCCGTAATGTGCCTCACAACTTTCGTTGTTACACAACCAGAAAGTCAGGCGATCCAGATATGCGGCTAGTGCTAGGCAAATCTGAGAGAGAAGTAACGGCGTATAAGCGGCGCCATACGTTTAGTTTCCGTTGGGGCCGCCATTGGCGGTGGCAGCCATGTCGCAAACTCGCAAATGCGAAGGTGCGTTTGTTTCAGCTATCTCCGCAGTCAGATTTAGCGTCAGCCGCCGAGCTCGGATAAAGATCTCTCGGGGGACCATTAGCGTCCCGAGCCCTAGAAAGTAAGGTTCGCATATGCTATAGCACTGCGTGGTGTGTGTGGTCTAGATCCAGTGCCCGCTACTGTTATTACGCACCGGTCCATGGGGCAGCGGGAATGACCTACGGTGTCGGGTCCCGTTCCGGTTGGGCTTATGAGCTCCTCGACTACTTGTCGTCAAGCACCAAATTACAACCATATACCACGTGGCTTAGTAAAGCGAGCCGAAAAAGAAGTGGCAGGAGGGCGTGCCCCTCACCAAGATCCCAATCCAGGCGCACAGGGGCTACTAGCACCAGGCGGATCTAGGGATGCGCTACATCCATCTGAAAGCACGTCGGCTGTCCCAGACGTCCACCGTGTCTAAAGGCGAGGCGCCTCGCCACAAGGACCTGGTCAAGAAATGACATTTCGGGCGTGCGACCAACACAATTCTTATGCCGTACTGCGGAGACGTCTCTGAGCGAGACAGCGGACGAGACAACTACGAGTGAATTGCTGGGTATTCCCGTATTTCAAGCGATGGACTTGGGTCATGCGTTTAACCCCGAGCGCCTCGGTAGGCGTCGTCTTACATGCCCTATCATCTGGACTGGCTACGGGTCGCAGAGCCATGGGGTGGAAGGAGGCTGTCTGGGTACCAGAAGATCAGTTAGCCAGCGTGAGTTCAATCGGCTAGGAAACACCTTGAATACGGTGGACCGTGTCTCCTCCAGATGCTCGCGTTCGGGTTGGGGTCTTGGCACCAGCCCGGACGTCATACTGGCGACAGACCGGCCGGACTCGTTGCCTGCCTGTGACACGACAGTGGTATCCGTTTGGCCTCGGCC
			TGACATTGAAGCGGATCGCGCGTTCGTCTGCGGGCTGTGCTGGGGCCGTAAATGGGTGAGTGAGAGATCTCGTTGGTGATTTCATACCAAGTAGCCTGTGAGGCGTGACACAGGCAAGAGTAAAATCAGACTCCCGCGGGTAGAATACCAAGGCGTGCGATCCTCAGCTACTGCTATAGTGTCTATCCCTTCTCGCAGGGAAGGTGGCACTTACCACTGGCGGCCTAGCGCGTACCGTCCCGGCCAGCTCGGGACGAACTCGAGCCTATGCTTGTTGATCTTTTCCAGTCGGGCAACACAGCGAGAGCCTCGCGGTGGGAGCGATAAGGGCCCACGGAGCCCAACGATCCGCGCGTTTCTCGCACCACGACGAAGCACCGACCGCCCGACGCCGGAGCACCGCCTATTCAACGGACTGCGCGACTTGGTATCCGGCCCCGTCTTATAAAGCTGTGCATATTTGTGTTCGTGGACGGAGTTTGGTGGGCGGCTACGGGACAAGAGGTAGTGCCCCACGAAGGACGATTGCGGTGCAGCAGCAAGCCCCCGAAGCTCACGTTCTCCGGCCGACTCTGCTAGCCAATTGGCGCTTGTCCCCATGCCTGACACCCCGTCTACTTTCCGAGATTCGGGTAGCTTGAGTGACTCTCCAGTTTGGGAATCACGTAAGCTCTATTACTCCGTCTCGCCACCTCACCGCCGCGCTGTGGCACTGCCCTGTACTCTGCGGGGGGGCATCCTGCCTGCCTCCGATATCACGCTTTTTGGGCGTCCGCTCGGCGCACCGGCCTCAAGGATTGATCTGAACTATGCAGACGACGGTGCGGCTGACCGGTCCGCGGCTCCACGTTTCCGGCCAGGCAATACCGCGTGTATCATCTTTGGCCTATTTGGCATGCCGGAAGGTGTGATTCAGGTGGCCGTTGACCGATTCTCTCTGCCCCATGACGCCGGATTCAGGCCGAGCCTTGCAGCCTACGAGGGTTTTGGCCCACTGGATCTGGGAAAGTGACTACTTCCTTAACAAGGTGCTGATTGCGTGGCGAGGTTTAACGGGAGCAGACCAATTGGACGGGTCGGCGAACCTGGCGAGCACGGTCCTACACGCTAGGACGTGCGGGGTCGCCCTTCGCTACCGGAGGCTCTGTCGGTGCACGCCGTACGAACGATTCATATTAACGACCGTACGGGGTGCTCCGGCCACACCGTGGCCATGACCGCAGCAGACGTTTACACCGGCATTTGTTCGTGGCATTTATCCGAGGCTAGCGCCTTCGGCAAAAACTGTCGATTTGAGGATACTCGTCGGCGACCCTCTACCAACGGTTAGTAAAAGGGGAGAGTGCTAGCTGGGCCGCGGATGGGCTATTGGCCATATGATGGGACGGGGGGGGTCCCAGTCTTTGTGTCGCCCACACACGGTCGAGTCCTGCTTTGCACGGG
		</sequence>
		<sequence>
			<taxon idref="6401_7_4_1991.5"/>
			ACCCTCTAGCACACAGAGCGGCCGGGCCGTGACGGCCCAGTGGCTGCGACACTCGGCGCCGGTGCTTGGGGCGGCCCCGGGTCGCTTGCCGCCATGGATGCCCTAGTCACGCGCGCCGACTCGCTGTCGCCACACACCCGCCAGGAGCACAAGCCCCCTTGCAGGGAATCATAGAGGTTCAGGATGGTACCACCCTCGGCGACACCACAGCAGCGGCGGCTCGGGTGGCCCAAAGGGTCCATGCCAACGCGTCCCAATCGCCCATACCGGGTGGGCTCGTGTACCCAGAACCTCACAAGTCTGAGCTACTCCAGCACACAAACCGGCTGGCACCCACTGTCGGCCAAGCCCCATCCCCCTCCCCAGTCTCAGCTGCTTTTCCCCGTCGGTCATATCCGCTCACAGCGCTCCTGACCTAGGAGAGTAGATAGCAGCCACCGCTGCGATAGGCCCCAGGGACGGCCACTACAGTACCCGAACACGGCGCAGACAGTCGGAGACTTACATGGGACGCGGTTTCGAGCGGACTCCGCATCAACATTGCTATGCCGAACTCATACGTGGGCGAGGATCCCAGGGCCCCCAATTCCTACACTAACAGTGGACCGGGCGGAGGCACACGAATGCCGGCATGAGGGCTCCCGCAGTAAAGGGAGGTATGCGTTCTATCATAAAGCAGTGGGTGCCTACCCTGTATCAGTGCTAGACTAAAATAGAGAAGGAAGGTCCAACTCGACGCGCTACTCGCAGGGTCCAGGATCCCACAGTCCAACGTAGGGGGGCCTGCAGTCGAGGAATCTGGTTGTTAGCGTACCGTAGAACTCGCTCAGGGAGAAGGGAGTCGCGGAAACATGCCCGGGATGACAAGGAACGGGCTGTAGGTCCACCCTTCGCAGCACCACTAGGAGCTCCCGTAATGTGCCTCACAACTTTCGTTGTTACACAACCAGAAAGTCAGGCGATCCAGATATGCGGCTAGTGCTAGGCTAATCTGAGAGAGAAGTAACGGCGTATAAGCGGCGCCATACGTTTAGTTTCCGTTGGGGCCGCCATTGGCGGTGGCAGCCATGTCGCAAACTCGCAAATGCGAAGGTGCGTTTGTTTTTGCTATCTCCGCAGTCAGATTTAGCGTCAGCCGCCGAGCTCGGATAAAGATCTCTCGGGGGACCATTAGCGTCCCGAGCCCTAGAAAGTAAGGTTCGCATATGCTATAGCACTGCGTGGTGTGTGTGGTTTAGATCCAGTGCCCGCTACTGTTATTACGCACCGGTCCATGGGGCAGCGGGAATGACCTACGGTGTCGGGTCCCGTTCCGGTTGGGCTTATGAGCTCCTCGACTACTTGTCGTCAAGCACCAAATTACAACCATATACCACGTGGCTTAGTAAAGCGAGCCGAAAAAGAAGTGGCAGGAGGGCGTGCCCCTCACCAAGATCCCAATCCAGGCGCACAGGGGCTACTAGCACCAGGCGGATCTAGGGATGCGCTACATCCATCTGAAAGCACGTCGGCTGTCCCAGACATCCACCGTGTCTAAAGGCGAGGCGCCTCGCCACAAGGACCTGGTCAAGAAATGACATTTTGGGCGTGCGACCAACACAATTCTTATGCCGTACTGCGGAGACGTCTCTGAGCGAGACAGCGGACGAGACAACTACGAGTGAATTGCTGGGTATTCCCGTATTTCAAGCGATGGACTTGGGTCATGCGTTTAACCCCGAGCGCCTCGGTAGGCGTCGTCTTACATGCCCTATCATCTGGACTGGCTACGGGTCGCAGAGCCATGGGGTGGAAGGAGGCTGTCTGGGTACCAGAAGATCAGTTAGCCAGCGTGAGTTCAATCGGCTAGGAAACACCTTGAATACGGTGGATCGTGTCTCCTCCAGATGCTCGCGTTCGGGTTGGGGTCTTGGCACCAGCCCGGACGTCATACTGGCGACAGACCGGCCGGACTCGTTGCCTGCCTGTGACACGACAGTGGTATCCGTTTGGCCTCGGCC
			TGACATTGAAGCGGATCGCGCGTTCGTCTGCGGGCTGTGCTGGGGCCGTAAATGGGTGAGTGAGAGATCTCGTTGGTGATTTCATACCAAGTAGCCTGTGAGGCGTGACACAGGCAAGAGTAAAATCAGACTCCCGCGGGTAGAATACCAAGGCGTGCGATCCTCAGCTACTGCTATAGTGTCTATCCCTTCTCGCAGGGAAGGTGGCACTTACCACTGGCGGCCTAGCGCGTACCGTCCCGGCCAGCTCGGGACGAACTCGAGCCTATGCTTGTTGATCTTTTCCAGTCGGGCAACACAGCGAGAGCCTCGCGGTGGGAGCGATAAGGGCCCACGGAGCCCAACGATCCGCGCGTTTCTCGCACCACGACGAAGCACCGACCGCCTGACGCCGGAGCACCGCCTATTCAACGGACTGCGCGACTTGGTATCCGGCCCCGTCTTATAAAGCTGTGCATATTTGTGTTCGTGGACGGAGTTTGGTGGGCGGCTACGGGACAAGAGGTAGTGCCCCACGAAGGACGATTGCGGTGCAGCAGCAAGCCCCCGAAGCTCACGTTCTCCGGCCGACTCTGCTAGCCAATTGGCGCTTGTCCCCATGCCTGACACCCCGTCTACTTTCCGAGATTCGGGTAGCTTGAGTGACTCTCCAGTTTGGGAATCACGTAAGCTCTATTACTCCGTCTCGCCACTTCACCGCCGCGCTGTGGCACTGCCCTGTACTCTGCGGGGGGGCATCCTGCCTGCCTCCGATATCACGCTTTTTGGGCGTCCGCTCGGCGCACCGGCCTCAAGGATTGATCTGAACTATGCAGACGACGGTGCGGCTGACCGGTCCGCGGCTCCACGTTTCCGGCCAGGCAATACCGCGTGTATCATCTTTGGCCTATTTGGCATGCCGGAAGGTGTGATTCAGGTGGCCGTTGACCGATTCTCTCTGCCCCATGACGCCGGATTCAGGCCGAGCCTTGCAGCCTACGAGGGTTTTGGCCCACTGGATCTGGGAAAGTGACTACTTCCTTAACAAGGTGCTGATTGCGTGGCGAGGTTTAACGGGAGCAGACCAATTGGACGGGTCGGCGAACCTGGCGAGCACGGTCCTACACGCTAGGACGTGCGGGGTCGCCCTTCGCTACCGGAGGCTCTGTCGGTGCACGCCGTACGAACGATTCATATTAACGACCGTACGGGGTGCTCCGGCCACACCGTGGCCATGACCGCAGCAGACGTTTACACCGGCATTTGTTCGTGGCATTTATCCGAGGCTAGCGCCTTCGGCAAAAACTGTCGATTTGAGGATACTCGTCGGCGACCCTCTACCAACGGTTAGTAAAAGGGGAGAGTGCTAGCTGGGCCGCGGATGGGCTATTGGCCATATGATGGGACGGGGGGGGTCCCAGTCTTTGTGTCGCCTACACACGGTCGAGTCCTGCTTTGCACGGG
		</sequence>
		<sequence>
			<taxon idref="6401_7_11_1991.5"/>
			ACCCTCTAGCACAGAGAGCGGCCGGGCCGTGACGGCCCAGTGGCTGCGACACTCGGCGCCGGTGCTTGGGGCGGCCCCGGGTCGCTTGCCGCCATGGATGCCCTAGTCACGCGCGCCGACTCGCTGTCGCCACACACCCGCCAGGAGCACAAGCCCCCTTGCAGGGAATCATAGAGGTTCAGGACGGTACCACCCTCGGCGACACCACAGCAGCGGCGGCTCGGGTGGCCCAAAGGGTCCATGCCAACGCGTCCCAATCGCCCATACCGGGTGGGCTCGTGTACCCAGAACCTCACAAGTCTGAGCTACTCCAGCACACAAACCGGCTGGCACCCACTGTCGGCCAAGCCCCATCCCCCTCCCCAGTCTCAGCTGCTTTTCCCCGTCGGTCATATCCGCTCACAGCGCTCCTGACCTAGGAGAGTAGATAGCAGCCACCGCTGCGATAGGCCCCAGGGACGGCCACTACAGTACCCGAACACGGCGCAGACAGTCGGAGACTTACATGGGACGCGGTTTCGAGCGGACTCCGCATCAACATTGCAATGCCGAACTCATACGTGGGCGAGGATCCCAGGGCCCCCAATTCCTACACTAACAGTGGACCGGGCGGAGGCACACGAATGCCGGCATGAGGGCTCCCGCAGTAAAGGGAGGTATGCGTTCTATCATAAAGCAGTGGGTGCCTACCCTGTATCAGTGCTAGACTAAAATAGAGAAGGAAGGTCCAACTCGACGCGCTACTCGCAGGGTCCAGGATCCCACAGTCTAACGTAGGGGGGCCTGCAGTCGAGGAATCTGGTTGTTAGCGTACCGTAGAACTCGCTCAGGGAGAAGGGAGTCGCGGAAACATGCCCGGGATGACAAGGAACGGGCTGTAGGTCCACCCTTCGCAGCACCACTAGGAGCTCCCGTAATGTGCCTCACAACTTTCGTTGTTACACAACCAGAAAGTCAGGCGATCCAGATATGCGGCTAGTGCTAGGCAAATCTGAGAGAGAAGTAACGGCGTATAAGCGGCGCCATACGTTTAGTTTCCGTTGGGGCCGCCATTGGCGGTGGCAGCCATGTCGCAAACTCGCAAATGCGAAGGTGCGTTTGTTTCAGCTATCTCCGCAGTCAGATTTAGCGTCAGCCGCCGAGCTCGGATAAAGATCTCTCGGGGGACCATTAGCGTCCCGAGCCCTAGAAAGTAAGGTTCGCATATGCTATAGCACTGCGTGGTGTGTGTGGTCTAGATCCAGTGCCCGCTACTGTTATTACGCACCGGTCCATGGGGCAGCGGGAATGACCTACGGTGTCGGGTCCCGTTCCGGTTGGGCTTATGAGCTCCTCGACTACTTGTCGTCAAGCACCAAATTACAACCATATACCACGTGGCTTAGTAAAGCGAGCCGAAAAAGAAGTGGCAGGAGGGCGTGCCCCTCACCAAGATCCCAATCCAGGCGCACAGGGGCTACTAGCACCAGGCGGATCTAGGGATGCGCTACATCCATCTGAAAGCACGTCGGCTGTCCCAGACGTCCACCGTGTCTAAAGGCGAGGCGCCTCGCCACAAGGACCTGGTCAAGAAATGACATTTCGGGCGTGCGACCAACACAATTCTTATGCCGTACTGCGGAGACGTCTCTGAGCGAGACAGCGGACGAGACAACTACGAGTGAATTGCTGGGTATTCCCGTATTTCAAGCGATGGACTTGGGTCATGCGTTTAACCCCGAGCGCCTCGGTAGGCGTCGTCTTACATGCCCTATCATCTGGACTGGCTACGGGTCGCAGAGCCATGGGGTGGAAGGAGGCTGTCTGGGTACCAGAAGATCAGTTAGCCAGCGTGAGTTCAATCGGCTAGGAAACACCTTGAATACGGTGGACCGTGTCTCCTCCAGATGCTCGCGTTCGGGTTGGGGTCTTGGCACCAGCCCGGACGTCATACTGGCGACAGACCGGCCGGACTCGTTGCCTGCCTGTGACACGACAGTGGTATCCGTTTGGCCTCGGCC
			TGACATTGAAGCGGATCGCGCGTTCGTCTGCGGGCTGTGCTGGGGCCGTAAATGGGTGAGTGAGAGATCTCGTTGGTGATTTCATACCAAGTAGCCTGTGAGGCGTGACACAGGCAAGAGTAAAATCAGACTCCCGCGGGTAGAATACCAAGGCGTGCGATCCTCAGCTACTGCTATAGTGTCTATCCCTTCTCGCAGGGAAGGTGGCACTTACCACTGGCGGCCTAGCGCGTACCGTCCCGGCCAGCTCGGGACGAACTCGAGCCTATGCTTGTTGATCTTTTCCAGTCGGGCAACACAGCGAGAGCCTCGCGGTGGGAGCGATAAGGGCCCACGGAGCCCAACGATCCGCGCGTTTCTCGCACCACGACGAAGCACCGACCGCCCGACGCCGGAGCACCGCCTATTCAACGGACTGCGCGACTTGGTATCCGGCCCCGTCTTATAAAGCTGTGCATATTTGTGTTCGTGGACGGAGTTTGGTGGGCAGCTACGGGACAAGAGGTAGTGCCCCACGAAGGACGATTGCGGTGCAGCAGCAAGCCCCCGAAGCTCACGTTCTCCGGCCGACTCTGCTAGCCAATTGGCGCTTGTCCCCATGCCTGACACCCCGTCTACTTTCCGAGATTCGGGTAGCTTGAGTGACTCTCCAGTTTGGGAATCACGTAAGCTCTATTACTCCGTCTCGCCACCTCACCGCCGCGCTGTGGCACTGCCCTGTACTCTGCGGGGGGGCATCCTGCCTGCCTCCGATATCACGCTTTTTGGGCGTCCGCTCGGCGCACCGGCCTCAAGGATTGATCTGAACTATGCAGACGACGGTGCGGCTGACCGGTCCGCGGCTCCACGTTTCCGGCCAGGCAATACCGCGTGTATCATCTTTGGCCTATTTGGCATGCCGGAAGGTGTGATTCAGGTGGCCGTTGACCGATTCTCTCTGCCCCATGACGCCGGATTCAGGCCGAGCCTTGCAGCCTACGAGGGTTTTGGCCCACTGGATCTGGGAAAGTGACTACTTCCTTAACAAGGTGCTGATTGCGTGGCGAGGTTTAACGGGAGCAGACCAATTGGACGGGTCGGCGAACCTGGCGAGCACGGTCCTACACGCTAGGACGTGCGGGGTCGCCCTTCGCTACCGGAGGCTCTGTCGGTGCACGCCGTACGAACGATTCATATTAACGACCGTACGGGGTGCTCCGGCCACACCGTGGCCATGACCGCAGCAGACGTTTACACCGGCATTTGTTCGTGGCATTTATCCGAGGCTAGCGCCTTCGGCAAAAACTGTCGATTTGAGGATACTCGTCGGCGACCCTCTACCAACGGTTAGTAAAAGGGGAGAGTGCTAGCTGGGCCGCGGATGGGCTATTGGCCATATGATGGGACGGGGGGGGTCCCAGTCTTTGTGTCGCCCACACACGGTCGAGTCCTGCTTTGCACGGG
		</sequence>
		<sequence>
			<taxon idref="6401_7_6_1991.5"/>
			ACCCTCTAGCACAGAGAGCGGCCGGGCCGTGACGGCCCAGTGGCTGCGACACTCGGCGCCGGTGCTTGGGGCGGCCCCGGGTCGCTTGCCGCCATGGATGCCCTAGTCACGCGCGCCGACTCGCTGTCGCCACACACCCGCCAGGAGCACAAGCCCCCTTGCAGGGAATCATAGAGGTTCAGGACGGTACCACCCTCGGCGACACCACAGCAGCGGCGGCTCGGGTGGCCCAAAGGGTCCATGCCAACGCGTCCCAATCGCCCATACCGGGTGGGCTCGTGTACCCAGAACCTCACAAGTCTGAGCTACTCCAGCACACAAACCGGCTGGCACCCACTGTCGGCCAAGCCCCATCCCCCTCCCCAGTCTCAGCTGCTTTTCCCCGTCGGTCATATCCGCTCACAGCGCTCCTGACCTAGGAGAGTAGATAGCAGCCACCGCTGCGATAGGCCCCAGGGACGGCCACTACAGTACCCGAACACGGCGCAGACAGTCGGAGACTTACATGGGACGCGGTTTCGAGCGGACTCCGCATCAACATTGCAATGCCGAACTCATACGTGGGCGAGGATCCCAGGGCCCCCAATTCCTACACTAACAGTGGACCGGGCGGAGGCACACGAATGCCGGCATGAGGGCTCCCGCAGTAAAGGGAGGTATGCGTTCTATCATAAAGCAGTGGGTGCCTACCCTGTATCAGTGCTAGACTAAAATAGAGAAGGAAGGTCCAACTCGACGCGCTACTCGCAGGGTCCAGGATCCCACAGTCCAACGTAGGGGGGCCTGCAGTCGAGGAATCTGGTTGTTAGCGTACCGTAGAACTCGCTCAGGGAGAAGGGAGTCGCGGAAACATGCCCGGGATGACAAGGAACGGGCTGTAGGTCCACCCTTCGCAGCACCACTAGGAGCTCCCGTAATGTGCCTCACAACTTTCGTTGTTACACAACCAGAAAGTCAGGCGATCCAGATATGCGGCTAGTGCTAGGCTAATCTGAGAGAGAAGTAACGGCGTATAAGCGGCGCCATACGTTTAGTTTCCGTTGGGGCCGCCATTGGCGGTGGCAGCCATGTCGCAAACTCGCAAATGCGAAGGTGCGTTTGTTTCAGCTATCTCCGCAGTCAGATTTAGCGTCAGCCGCCGAGCTCGGATAAAGATCTCTCGGGGGACCATTAGCGTCCCGAGCCCTAGAAAGTAAGGTTCGCATATGCTATAGCACTGCGTGGTGTGTGTGGTCTAGATCCAGTGCCCGCTACTGTTATTACGCACCGGTCCATGGGGCAGCGGGAATGACCTACGGTGTCGGGTCCCGTTCCGGTTGGGCTTATGAGCTCCTCGACTACTTGTCGTCAAGCACCAAATTACAACCATATACCACGTGGCTTAGTAAAGCGAGCCGAAAAAGAAGTGGCAGGAGGGCGTGCCCCTCACCAAGATCCCAATCCAGGCGCACAGGGGCTACTAGCACCAGGCGGATCTAGGGATGCGCTACATCCATCTGAAAGCACGTCGGCTGTCCCAGACGTCCACCGTGTCTAAAGGCGAGGCGCCTCGCCACAAGGACCTGGTCAAGAAATGACATTTCGGGCGTGCGACCAACACAATTCTTATGCCGTACTGCGGAGACGTCTCTGAGCGAGACAGCGGACGAGACAACTACGAGTGAATTGCTGGGTATTCCCGTATTTCAAGCGATGGACTTGGGTCATGCGTTTAACCCCGAGCGCCTCGGTAGGCGTCGTCTTACATGCCCTATCATCTGGACTGGCTACGGGTCGCAGAGCCATGGGGTGGAAGGAGGCTGTCTGGGTACCAGAAGATCAGTTAGCCAGCGTGAGTTCAATCGGCTAGGAAACACCTTGAATACGGTGGATCGTGTCTCCTCCAGATGCTCGCGTTCGGGTTGGGGTCTTGGCACCAGCCCGGACGTCATACTGGCGACAGACCGGCCGGACTCGTTGCCTGCCTGTGACACGACAGTGGTATCCGTTTGGCCTCGGCC
			TGACATTGAAGCGGATCGCGCGTTCGTCTGCGAGCTGTGCTGGGGCCGTAAATGGGTGAGTGAGAGATCTCGTTGGTGATTTCATACCAAGTAGCCTGTGAGGCGTGACACAGGCAAGAGTAAAATCAGACTCCCGCGGGTAGAATACCAAGGCGTGCGATCCTCAGCTACTGCTATAGTGTCTATCCCTTCTCGCAGGGAAGGTGGCACTTACCACTGGCGGCCTAGCGCGTACCGTCCCGGCCAGCTCGGGACGAACTCGAGCCTATGCTTGTTGATCTTTTCCAGTCGGGCAACACAGCGAGAGCCTCGCGGTGGGAGCGATAAGGGCCCACGGAGCCCAACGATCCGCGCGTTTCTCGCACCACGACGAAGCACCGACCGCCTGACGCCGGAGCACCGCCTATTCAACGGACTGCGCGACTTGGTATCCGGCCCCGTCTTATAAAGCTGTGCATATTTGTGTTCGTGGACGGAGTTTGGTGGGCGGCTACGGGACAAGAGGTAGTGCCCCACGAAGGACGATTGCGGTGCAGCAGCAAGCCCCCGAAGCTCACGTTCTCCGGCCGACTCTGCTAGCCAATTGGCGCTTGTCCCCATGCCTGACACCCCGTCTACTTTCCGAGATTCGGGTAGCTTGAGTGACTCTCCAGTTTGGGAATCACGTAAGCTCTATTACTCCGTCTCGCCACCTCACCGCCGCGCTGTGGCACTGCCCTGTACTCTGCGGGGGGGCATCCTGCCTGCCTCCGATATCACGCTTTTTGGGCGTCCGCTCGGCGCACCGGCCTCAAGGATTGATCTGAACTATGCAGACGACGGTGCGGCTGACCGGTCCGCGGCTCCACGTTTCCGGCCAGGCAATACCGCGTGTATCATCTTTGGCCTATTTGGCATGCCGGAAGGTGTGATTCAGGTGGCCGTTGACCGATTCTCTCTGCCCCATGACGCCGGATTCAGGCCGAGCCTTGCAGCCTACGAGGGTTTTGGCCCACTGGATCTGGGAAAGTGACTACTTCCTTAACAAGGTGCTGATTGCGTGGCGAGGTTTAACGGGAGCAGACCAATTGGACGGGTCGGCGAACCTGGCGAGCACGGTCCTACACGCTAGGACGTGCGGGGTCGCCCTTCGCTACCGGAGGCTCTGTCGGTGCACGCCGTACGAACGATTCATATTAACGACCGTACGGGGTGCTCCGGCCACACCGTGGCCATGACCGCAGCAGACGTTTACACCGGCATTTGTTCGTGGCATTTATCCGAGGCTAGCGCCTTCGGCAAAAACTGTCGATTTGAGGATACTCGTCGGCGACCCTCTACCAACGGTTAGTAAAAGGGGAGAGTGCTAGCTGGGCCGCGGATGGGCTATTGGCCATATGATGGGACGGGGGGGGTCCCAGTCTTTGTGTCGCCTACACACGGTCGAGTCCTGCTTTGCACGGG
		</sequence>
	</alignment>

	<!-- The unique patterns from 1 to end                                       -->
	<!-- npatterns=122 	                                                          -->
	
	<mergePatterns id="patterns">
	<patterns from="1" strip="false">
		<alignment idref="alignment"/>
	</patterns>
    
    <constantPatterns>
            <alignment idref="alignment"/>
                <counts>
                    <parameter value="743311	368899	371275	746408"/>
                </counts>
        </constantPatterns>
	 </mergePatterns>

	<!-- A prior assumption that the population size has remained constant       -->
	<!-- throughout the time spanned by the genealogy.                           -->
	<constantSize id="constant" units="years">
		<populationSize>
			<parameter id="constant.popSize" value="160.0" lower="0.0"/>
		</populationSize>
	</constantSize>

	<!-- Generate a random starting tree under the coalescent process            -->
	<coalescentTree id="startingTree">
		<taxa idref="taxa"/>
		<constantSize idref="constant"/>
	</coalescentTree>

	<!-- Generate a tree model                                                   -->
	<treeModel id="treeModel">
		<coalescentTree idref="startingTree"/>
		<rootHeight>
			<parameter id="treeModel.rootHeight"/>
		</rootHeight>
		<nodeHeights internalNodes="true">
			<parameter id="treeModel.internalNodeHeights"/>
		</nodeHeights>
		<nodeHeights internalNodes="true" rootNode="true">
			<parameter id="treeModel.allInternalNodeHeights"/>
		</nodeHeights>
	</treeModel>

	<!-- Generate a coalescent likelihood                                        -->
	<coalescentLikelihood id="coalescent">
		<model>
			<constantSize idref="constant"/>
		</model>
		<populationTree>
			<treeModel idref="treeModel"/>
		</populationTree>
	</coalescentLikelihood>

	<!-- The uncorrelated relaxed clock (Drummond, Ho, Phillips & Rambaut (2006) PLoS Biology 4, e88 )-->
	<discretizedBranchRates id="branchRates">
		<treeModel idref="treeModel"/>
		<distribution>
			<logNormalDistributionModel meanInRealSpace="true">
				<mean>
					<parameter id="ucld.mean" value="1.0" lower="0.0"/>
				</mean>
				<stdev>
					<parameter id="ucld.stdev" value="0.3333333333333333" lower="0.0"/>
				</stdev>
			</logNormalDistributionModel>
		</distribution>
		<rateCategories>
			<parameter id="branchRates.categories"/>
		</rateCategories>
	</discretizedBranchRates>
	<rateStatistic id="meanRate" name="meanRate" mode="mean" internal="true" external="true">
		<treeModel idref="treeModel"/>
		<discretizedBranchRates idref="branchRates"/>
	</rateStatistic>
	<rateStatistic id="coefficientOfVariation" name="coefficientOfVariation" mode="coefficientOfVariation" internal="true" external="true">
		<treeModel idref="treeModel"/>
		<discretizedBranchRates idref="branchRates"/>
	</rateStatistic>
	<rateCovarianceStatistic id="covariance" name="covariance">
		<treeModel idref="treeModel"/>
		<discretizedBranchRates idref="branchRates"/>
	</rateCovarianceStatistic>

	<!-- The HKY substitution model (Hasegawa, Kishino & Yano, 1985)             -->
	<HKYModel id="hky">
		<frequencies>
			<frequencyModel dataType="nucleotide">
				<frequencies>
					<parameter id="frequencies" value="0.25 0.25 0.25 0.25"/>
				</frequencies>
			</frequencyModel>
		</frequencies>
		<kappa>
			<parameter id="kappa" value="2.0" lower="0.0"/>
		</kappa>
	</HKYModel>

	<!-- site model                                                              -->
	<siteModel id="siteModel">
		<substitutionModel>
			<HKYModel idref="hky"/>
		</substitutionModel>
		<gammaShape gammaCategories="4">
			<parameter id="alpha" value="0.5" lower="0.0"/>
		</gammaShape>
	</siteModel>

	<!-- Likelihood for tree given sequence data                                 -->
	<treeLikelihood id="treeLikelihood" useAmbiguities="false" stateTagName="states">
		<patterns idref="patterns"/>
		<treeModel idref="treeModel"/>
		<siteModel idref="siteModel"/>
		<discretizedBranchRates idref="branchRates"/>
	</treeLikelihood>

	<!-- Define operators                                                        -->
	<operators id="operators">
		<scaleOperator scaleFactor="0.75" weight="0.1">
			<parameter idref="kappa"/>
		</scaleOperator>
		<deltaExchange delta="0.01" weight="0.1">
			<parameter idref="frequencies"/>
		</deltaExchange>
		<scaleOperator scaleFactor="0.75" weight="0.1">
			<parameter idref="alpha"/>
		</scaleOperator>
		<scaleOperator scaleFactor="0.75" weight="3">
			<parameter idref="ucld.mean"/>
		</scaleOperator>
		<scaleOperator scaleFactor="0.75" weight="3">
			<parameter idref="ucld.stdev"/>
		</scaleOperator>
		<subtreeSlide size="16.0" gaussian="true" weight="15">
			<treeModel idref="treeModel"/>
		</subtreeSlide>
		<narrowExchange weight="15">
			<treeModel idref="treeModel"/>
		</narrowExchange>
		<wideExchange weight="3">
			<treeModel idref="treeModel"/>
		</wideExchange>
		<wilsonBalding weight="3">
			<treeModel idref="treeModel"/>
		</wilsonBalding>
		<scaleOperator scaleFactor="0.75" weight="3">
			<parameter idref="treeModel.rootHeight"/>
		</scaleOperator>
		<uniformOperator weight="30">
			<parameter idref="treeModel.internalNodeHeights"/>
		</uniformOperator>
		<scaleOperator scaleFactor="0.75" weight="3">
			<parameter idref="constant.popSize"/>
		</scaleOperator>
		<upDownOperator scaleFactor="0.75" weight="3">
			<up>
				<parameter idref="ucld.mean"/>
			</up>
			<down>
				<parameter idref="treeModel.allInternalNodeHeights"/>
			</down>
		</upDownOperator>
		<swapOperator size="1" weight="10" autoOptimize="false">
			<parameter idref="branchRates.categories"/>
		</swapOperator>
		<uniformIntegerOperator weight="10">
			<parameter idref="branchRates.categories"/>
		</uniformIntegerOperator>
	</operators>

	<!-- Define MCMC                                                             -->
	<mcmc id="mcmc" chainLength="100000000" autoOptimize="true" operatorAnalysis="12_ST22.ops">
		<posterior id="posterior">
			<prior id="prior">
				<logNormalPrior mean="1.0" stdev="1.25" offset="0.0" meanInRealSpace="false">
					<parameter idref="kappa"/>
				</logNormalPrior>
				<uniformPrior lower="0.0" upper="1.0">
					<parameter idref="frequencies"/>
				</uniformPrior>
				<exponentialPrior mean="0.5" offset="0.0">
					<parameter idref="alpha"/>
				</exponentialPrior>
				<exponentialPrior mean="0.3333333333333333" offset="0.0">
					<parameter idref="ucld.stdev"/>
				</exponentialPrior>
				<uniformPrior lower="0.0" upper="1.0E100">
					<parameter idref="ucld.mean"/>
				</uniformPrior>
				<oneOnXPrior>
					<parameter idref="constant.popSize"/>
				</oneOnXPrior>
				<coalescentLikelihood idref="coalescent"/>
			</prior>
			<likelihood id="likelihood">
				<treeLikelihood idref="treeLikelihood"/>
			</likelihood>
		</posterior>
		<operators idref="operators"/>

		<!-- write log to screen                                                     -->
		<log id="screenLog" logEvery="1000">
			<column label="Posterior" dp="4" width="12">
				<posterior idref="posterior"/>
			</column>
			<column label="Prior" dp="4" width="12">
				<prior idref="prior"/>
			</column>
			<column label="Likelihood" dp="4" width="12">
				<likelihood idref="likelihood"/>
			</column>
			<column label="rootHeight" sf="6" width="12">
				<parameter idref="treeModel.rootHeight"/>
			</column>
			<column label="ucld.mean" sf="6" width="12">
				<parameter idref="ucld.mean"/>
			</column>
		</log>

		<!-- write log to file                                                       -->
		<log id="fileLog" logEvery="1000" fileName="12_ST22.log" overwrite="false">
			<posterior idref="posterior"/>
			<prior idref="prior"/>
			<likelihood idref="likelihood"/>
			<parameter idref="treeModel.rootHeight"/>
			<parameter idref="constant.popSize"/>
			<parameter idref="kappa"/>
			<parameter idref="frequencies"/>
			<parameter idref="alpha"/>
			<parameter idref="ucld.mean"/>
			<parameter idref="ucld.stdev"/>
			<rateStatistic idref="meanRate"/>
			<rateStatistic idref="coefficientOfVariation"/>
			<rateCovarianceStatistic idref="covariance"/>
			<treeLikelihood idref="treeLikelihood"/>
			<coalescentLikelihood idref="coalescent"/>
		</log>

		<!-- write tree log to file                                                  -->
		<logTree id="treeFileLog" logEvery="1000" nexusFormat="true" fileName="12_ST22.trees" sortTranslationTable="true">
			<treeModel idref="treeModel"/>
			<trait name="rate" tag="rate">
				<discretizedBranchRates idref="branchRates"/>
			</trait>
			<posterior idref="posterior"/>
		</logTree>
	</mcmc>
	<report>
		<property name="timer">
			<mcmc idref="mcmc"/>
		</property>
	</report>
</beast>
